# Supplementary material for: Regenerant Arabidopsis Lineages Display a Distinct Genome-Wide Spectrum of Mutations Conferring Variant Phenotypes
Source: Curr Biol. 2011 Aug 23;21(16):1385–90. doi: 10.1016/j.cub.2011.07.002 (PMC3162137; doi:10.1016/j.cub.2011.07.002)
Supplement: Table S2. List of All Mutations Detected versus P1 Sequence in Five Regenerant Plant Lineages and Genomic Environment of Indel Mutations — Related to Figure 2. [file mmc2.xls]

## Sheet: Sheet1
Table S2A. List of all mutations detected (versus P1 sequence) in five regenerant plant lineages.
UTR: untranslated region.
Basic informations							Sanger Sequencing Results
Lines	Position	Mutation	Target gene	Target region	Amino acid change	Anotation of target gene	Forward Primer	Reverse Primer	Sequencing primer	Results
R1-10-2	Chr1:1194324	C to A	AT1G04425	intron		unknown	TGTTGCGGACAAGGTAACTG	TGTTTCAATACCGATGCATTT	CACTACGTGCGGGTACTCATC	Confirmed
R1-10-2	Chr1:1598319	G to A		intergenic			TCCTCTGATCTCGGCAGTTT	GCAAGTTAATGGCGTTGTGA	AATGGGCCGGATTCTAGTTT	Confirmed
R1-10-2	Chr1:17799308	A to C		intergenic			GCATGATTAGCCAAATGCAC	GTAGCGTTGCGAAAATCCTC	ATCCTCACTCCCACACCAAC	Confirmed
R1-10-2	Chr1:17875934	C to A	AT1G48370	exon	Ser to Tyr	Arabidopsis thaliana metal-nicotianamine transporter YSL4	AGTCCGAGTCTTGGGGAAAT	CCTAGGATCGTAGCGACAGC	AGAAGCGGCGTGTAAGAGAG	Confirmed
R1-10-2	Chr1:18206323	G to T	AT1G49220	exon	Met toIle	zinc finger (C3HC4-type RING finger) family protein	CCTTGGCGGTTTTGTCTCTA	TGTTGGTTCTGCCGTAACTG	TATCTGCTGCCTCGGGTTAC	Confirmed
R1-10-2	Chr1:18673463	C to T	AT1G50410	exon		SNF2 domain-containing protein	CGGGAAATGGGAGTATCGTA	TTGATGCAACAGTGCGAAAT	TCATTCAATGGCCAAGTTCA	Confirmed
R1-10-2	Chr1:18943723	T to A	AT1G51140			transposable element gene	TTGGAGTTCGGACCATTACA	TTGTTCCAAACATGGACACG	GTTGGATCTTGCGGTTCAAT	Confirmed
R1-10-2	Chr1:22797036	T to C		intergenic			CCATTGGATTTAAGCCACCA	CGGCACATGTTATGTTTTGG	CAATTGGGTCAACTGCAATG	Confirmed
R1-10-2	Chr1:23190589	T to C		intergenic			AGTCGGCTTGAGTTCAATGG	CATTCAAGGCCATAATGCAA	TTCAATGGCTCACATGGTTG	Confirmed
R1-10-2	Chr1:24777762	T to A	AT1G66420	exon		transcription regulator	GGACCTCAACGGACATGACT	CGTTTAACCGAATCCACACC	TTCGAAGAGAGCCAAGAAGG	Confirmed
R1-10-2	Chr2:10170253	C to T	AT2G23880			transposable element gene	ACGCAACACCTGTTTGACAC	CGGAGATAAATCCGGGAAAC	GCAATGAGATATCGCCACCT	Confirmed
R1-10-2	Chr2:10214583	A to T		intergenic			TTGGTCTACCCGAAGCATCT	AACCTCCATTGAGCCAAAGA	TGATCGACCATGTGACTCGT	Confirmed
R1-10-2	Chr2:10608389	G to A		intergenic			CATAAACAAACTCAGCCGTCAT	CTCTCTCGACGGAACGAAAT	CCGTTTTGCTCTTTTCTCGT	Confirmed
R1-10-2	Chr2:10663343	C to A	AT2G25070	UTR		protein phosphatase 2C, putative / PP2C	TGATTTGGAACCATGTGATGA	AAGCTGGCTTTTTCCCAGTT	GGAACCATGTGATGAGTTTGC	Confirmed
R1-10-2	Chr2:13263298	T to C		intergenic			GGTAATGCAATGAATCGAACC	TCAATCCATAATGTTTGGGACA	TGGGACAATTTGAACCATACA	Confirmed
R1-10-2	Chr2:14878979	G to C	AT2G35340	intron		maternal effect embryo arrest 29	ACAATTCGTGGAAGGAAACG	GATAAGCCAGAGGCTGGATG	TTCGTGGAAGGAAACGAACT	Confirmed
R1-10-2	Chr2:15424354	G to T	AT2G36800	exon	Asp to Tyr	Encodes a DON-Glucosyltransferase	CTTTGTCGGCTCCTACCTTG	CGAAGAACCAGTCCAGAAGC	ACCGGACCTTACCTCCTTGT	Confirmed
R1-10-2	Chr2:15540668	G to A	AT2G37000	exon		TCP family transcription factor	CGACGAATTCGGAGATGATT	AATTCCGATTGGCTGACAAA	CGATTGGCTGACAAAGATCC	Confirmed
R1-10-2	Chr2:16504002	G to C	AT2G39550	exon	Gly to Ala	encodes the beta subunit of geranylgeranyl transferase	ATAGGAGGCGATGCATTGAT	ACTCAAGCCCTGTTCTTCCA	TGATCGACAAAATGGCTCTG	Confirmed
R1-10-2	Chr2:17420353	T to C		intergenic			CTTTTGGCAGATGTCATGGA	TAGGCTACGGGAGAGGGATT	GGCAGATGTCATGGATGGAT	Confirmed
R1-10-2	Chr3:10560702	C to T		intergenic			GGTTATTCGCCCCTTCCTTA	GTGTAATTGGCAGCGGAAAT	CCTTCAGCCAAGGAAAAACA	Confirmed
R1-10-2	Chr3:11505697	G to A	AT3G29643			transposable element gene	TCCTGGGGATTTTGTGAAAG	CACCGGTGAATGAGGAAGTAA	CAGCCGCTTCTTTGATGTTA	Confirmed
R1-10-2	Chr3:11595333	C to T	AT3G29763	exon		molecular_function unknown	TCATCATGACCACGAAATGG	TCTTGGTGATCTTGCTCGTG	TGATCTTGCTCGTGTGATGG	Confirmed
R1-10-2	Chr3:12070082	C to A		intergenic			TCATTGTAGGCTTGCCCATC	CAATCATCACCCGCTAGCTT	CTTGCCCATCCTCATCTCTT	Confirmed
R1-10-2	Chr3:12172668	G to T	AT3G30582			transposable element gene	TCAAGTCTTCCACCGACCTC	GAAACCGCCAACCTAAATCA	ACAACCACTCCTTCCCTTCC	Confirmed
R1-10-2	Chr3:12891481	G to A	AT3G31904			transposable element gene	TCTAGTTTTTGCGGCAGCTC	ATGAAACCAGCTTTCCTTCG	ACCAGCTTTCCTTCGCATAA	Confirmed
R1-10-2	Chr3:13297177	G to A		intergenic			TGCATTAGCCGTTTTTACAGA	TTCATGCTACAAACCGAGGA	CATGCTACAAACCGAGGAAAC	Confirmed
R1-10-2	Chr3:13406923	G to A		intergenic			TTCATCCCTGAAGCTCTGGT	GCCTAATCACTCGACCTTGC	CTCGACCTTGCCATTTCATT	Confirmed
R1-10-2	Chr3:13421039	T to C	AT3G32894			transposable element gene	TGTGTTGTTGGGCTTGTTGT	CAAAAGGATGGGAGTTGGTC	TGATCGCTGAGTGAGAGGAA	Confirmed
R1-10-2	Chr3:13649639	C to T	AT3G33067			transposable element gene	CGGTTACTCGACCGTGAACT	CCAGATGGCACTTCTCGAAT	GACCCAACGCTCAGTAGCTC	Confirmed
R1-10-2	Chr3:13883758	-TA		intergenic			GGAATTCAAAAACCGAAGCA	TGCATTGCTTGATCCACTGT	GGAATTCAAAAACCGAAGCA	Confirmed
R1-10-2	Chr3:14508939	G to T		intergenic			ATGAGGCCCAAAAGTACACG	TTGACGAGATGCAAGTGACC	ACTCCGGGTTCCCTAGTGTT	Confirmed
R1-10-2	Chr3:14571464	G to T	AT3G42436	exon		pseudogene of unknown protein	TCCCATATTCGAGCATTTCC	CGACGACGTACTGCTGAAAG	GAAAGACCTGTGGCTCCATC	Confirmed
R1-10-2	Chr3:14850791	A to T	AT3G42730			transposable element gene	TAATTGCCCCAACCAAATTC	TGCTCGTACTGGAGCATGAC	TGGAGCATGACGGTGTAAGA	Confirmed
R1-10-2	Chr3:15072924	A to T	AT3G43080			transposable element gene	AGCATGACTGCAAGGGATCT	ACGCAGGATATGCGTTTACC	TAGCTCCAGCTGGTGATCCT	Confirmed
R1-10-2	Chr3:15204262	-T		intergenic			TCTCTTCACTATTCGTTTGGTTT	ATTGGCAAGTCGGCAACTAA	TCTCTTCACTATTCGTTTGGTTT	Confirmed
R1-10-2	Chr3:16727460	A to T		intergenic			GTCTTGCATTCATCGCAATC	TGATCCCTTAAAAGGAATGTTAGTG	CATTCATCGCAATCCACAAA	Confirmed
R1-10-2	Chr3:17978995	G to T		intergenic			TCGGTGTGATCAAGCCTACA	TCTCAGCCGAAGGTGAAATC	TCAAGGTGGAGTGTTGTTGG	Confirmed
R1-10-2	Chr3:22510188	C to A	AT3G60920	intron		beige/BEACH domain-containing protein	AAAAGTTCAGGCCATCCTCA	TCATGGTTGGGATCATCAGA	TGGTGCGTTGATTTCAAAAG	Confirmed
R1-10-2	Chr3:23080553	A to G	AT3G62360	UTR		carbohydrate binding	ATCGGTCAGGAAGCAATCAG	CAAACGGTAAGCAAATCACG	ACGGTAAGCAAATCACGACA	PCR failure
R1-10-2	Chr3:8950117	A to T		intergenic			CCGGTTGCATATCTATGTCC	AATTTGTGTGCTAATAGGTGGAA	TTTGTGTGCTAATAGGTGGAACT	PCR failure
R1-10-2	Chr3:9592805	+AT		intergenic			GGCGTTTGCAAGTCCACTA	TTATGAAGGGCGTACAACTGC	GGCGTTTGCAAGTCCACTA	Confirmed
R1-10-2	Chr4:1987900	C to A	AT4G04140	exon			CTTTGCCAGCCTCACTTCAT	GACGATACCCTCCACGAAAA	ACCTCCAACTTGGTGTGCTC	PCR failure
R1-10-2	Chr4:2272115	A to T	AT4G04545			transposable element gene	AATATCCTTGGGGCAGAACC	TGAATGGGTGCTCCTTCATT	GAGTTCCCGCATGCATTAGT	Confirmed
R1-10-2	Chr4:2488881	G to T		intergenic			AAGTGGAGCACCATGAAATG	CCAGCAAGAAAGCTAGAAAGACA	GCACCATGAAATGGCATCTA	Confirmed
R1-10-2	Chr4:2491261	-A	AT4G04910	intron		N-ethylmaleimide sensitive factor	TGCCGATGACCACAATCTAC	GAGCGCTGCAGGTAATTTTC	TGCCGATGACCACAATCTAC	Confirmed
R1-10-2	Chr4:3314068	A to C	AT4G06525			transposable element gene	CGCAGAAATGTGTAGGCTCA	CACTCCACCACTCACTCGAC	GACCACCTGGGTCAAGTACC	Confirmed
R1-10-2	Chr4:350406	G to A	AT4G00820	exon		IQ-domain 17	CTCACGATGGTAGTCGCAAA	TGTTCTCCGAACCTTTCACC	AATCTGCCTTCAGCGACACT	Confirmed
R1-10-2	Chr4:4141246	T to A		intergenic			TGGAAGCTTTTCAGCAATGA	ATCCTAAGGGGTTTTCGATCT	TTGTGGAAGCTTTTCAGCAAT	PCR failure
R1-10-2	Chr4:4862547	C to T		intergenic			GGGATGATTCAAAGGGGTTT	GGGTGTTCAAGGGTTTCTCA	TCAAAGGGGTTTCATGGTTC	Confirmed
R1-10-2	Chr4:5003384	C to A		intergenic			CAAGGAGGATTTGCACCCTA	TGTTTTCCATGGTCCCATTA	GGATTTGCACCCTACGTGAC	Confirmed
R1-10-2	Chr4:5131355	C to T	AT4G08138			transposable element gene	CATCTCTTTCAGGCTCACGA	TGAACAACGTGTTCCAGGAG	ACTCCGGTGACCACACAAA	Confirmed
R1-10-2	Chr4:6438583	C to G		intergenic			CGACCTGTATCCGGTCATTC	ATCCGGAACAGAGATCATGC	TTCGCATCCATGTTTAGCAG	Confirmed
R1-10-2	Chr4:7424934	A to T		intergenic			ATCACTACCCTCAGCCACCA	CCGCGGATCATATCCTAGTT	CTACCCTCAGCCACCATCAC	Confirmed
R1-10-2	Chr5:12644238	C to G	AT5G33388			transposable element gene	TGGAAAAACCTCTGGAAATGA	TCCTCCCAAGTGAGCTTGTT	CAGGGAGGACGCTGAGTATG	Confirmed
R1-10-2	Chr5:13010377	G to A		intergenic			AAACTCAGTGCCCTCGTTGT	TCCCACCCCATGATATAAGC	GTCCAAGTGGCTCACTCTCC	Confirmed
R1-10-2	Chr5:13169004	A to T	AT5G34866			transposable element gene	TTCCAGGAAGGACTGAGGAA	GGGTATGAGATCGCCTTTGA	CGCCTTTGAGATTGTTGGAT	Confirmed
R1-10-2	Chr5:13247940	T to C	AT5G34960			transposable element gene	GCACCTGTCTGAAATCACCA	TCCTGAGCAGAGAGGCGTAT	CCTTTCCACCAAAAACCTTG	Confirmed
R1-10-2	Chr5:15093454	C to T		intergenic			AGAGCATTCACCCAAATGATG	ATGCGTGCTCTTTCGTTTG	AGCATTCACCCAAATGATGA	Confirmed
R1-10-2	Chr5:18992893	T to C	AT5G46810	exon		unknown protein	GGTTTTGCGAACACCTCTGT	AGCATTCGTCAATCCACCAT	AGTTCCTCTGGCCAATACCC	Confirmed
R1-10-2	Chr5:20904073	G to T	AT5G51460	exon	Gly to Val	homologous to the C-terminal part of microbial trehalose-6-phosphate phosphatases	TGACTGGGACAAAGGGAAAG	CCATGTCACCAATGACTTCAG	TTGGTTTGGCCATTGACTTT	Confirmed
R1-10-2	Chr5:217025	-T		intergenic			CATTAGCGCGAGTATTGAACA	GCTTTGCATTTTAACCCCATA	CATTAGCGCGAGTATTGAACA	Confirmed
R1-10-2	Chr5:21988589	C to T	AT5G54180	exon	Pro to Ser	PLASTID TRANSCRIPTIONALLY ACTIVE15	TAGCCAGCCATGGTGATCTT	CCCAATATCTCGGAATAACGAA	GCCAGCCATGGTGATCTTAT	Confirmed
R1-10-2	Chr5:22078803	C to A	AT5G54380	exon		Encodes THESEUS1	TTGAGGACTCGTCGACCTCT	TGGGTTCTTCCTGTTGATCC	CTTGAAGCAACCAAACAGCA	Confirmed
R1-10-2	Chr5:22202451	C to G		intergenic			ACGCGAAATTTACGCAGAGT	ACTTGGCTTTCCCAAGCAAT	GCTTTCCCAAGCAATTTGAC	Confirmed
R1-10-2	Chr5:60223	G to A	AT5G01175	exon		Potential natural antisense gene	ACTCCGATGAGGAGAAGCTG	CTTGCATTCTTGCAATCGAA	CGATGAGGAGAAGCTGGAAG	Confirmed
R1-10-2	Chr5:8410431	A to G	AT5G24580	exon	Als to Arg	copper-binding family protein	CATGTGCAGACCCACCTAGA	GCTTTTTAGCGACGAGAACC	GCGTAACGTATCCACCGATAA	Confirmed
R1-10-2	Chr5:8507156	T to C		intergenic			AATGTTGTCGGGAAATCGTC	CAGGGTACTTTCAGACCGAAT	CTGATGCAATGCCTGACAAC	Confirmed
R1-10-2	Chr5:8522960	G to C		intergenic			ATTCCTATGGGACCCACACA	TAGTGTTGCACCTTGGCTTG	TGGGACCCACACATCTCTTT	Confirmed
R1-10-2	Chr5:9710016	A to G		intergenic			CCCAACTAATCACCCACACC	ATCCCACACCCGTTACGAA	ACACCCGTTACGAAAACGA	Confirmed
R1-1-2	Chr1:11412894	C to A	AT1G31814	UTR		family member of FRI-related genes
R1-1-2	Chr1:11629753	G to A	AT1G32240	exon	Glu to Lys	Encodes a member of the KANADI family
R1-1-2	Chr1:12457631	C to G		intergenic
R1-1-2	Chr1:13244511	A to G		intergenic
R1-1-2	Chr1:16516379	C to T	AT1G43745			transposable element gene
R1-1-2	Chr2:10320041	C to T	AT2G24260	exon		basic helix-loop-helix (bHLH) protein
R1-1-2	Chr2:12521305	-G		intergenic			AAAAACATTGGGCCATAGAA	TGGATGGCGAGATAGATGTTC	AAAAACATTGGGCCATAGAA	Confirmed
R1-1-2	Chr2:12679742	G to T	AT2G29660	exon	Glu to Asp	zinc finger (C2H2 type) family protein
R1-1-2	Chr2:14339738	T to A		intergenic
R1-1-2	Chr2:18099609	A to G	AT2G43650	intron		EMBRYO DEFECTIVE 2777
R1-1-2	Chr2:19305520	+AT		intergenic			GCACTCCATTCATTTAATCACC	TGTAGCCCCTCTTGTTGGAC	GCACTCCATTCATTTAATCACC	Confirmed
R1-1-2	Chr3:12788348	A to C	AT3G31420			transposable element gene
R1-1-2	Chr3:13611716	C to T	AT3G33083			transposable element gene
R1-1-2	Chr3:15333561	C to T	AT3G43400	intron		phagocytosis and cell motility protein ELMO1-related
R1-1-2	Chr3:15999925	C to T		intergenic
R1-1-2	Chr3:5153089	A to T	AT3G15310			transposable element gene
R1-1-2	Chr3:8125764	T to C	AT3G22930	exon		calmodulin
R1-1-2	Chr4:11456788	T to C	AT4G21540	intron		Encodes a sphingosine kinase
R1-1-2	Chr5:10943723	C to A		intergenic
R1-1-2	Chr5:11744789	G to T	AT5G31855			transposable element gene
R1-6-2	Chr1:1010141	C to A	AT1G03940			transferase family protein
R1-6-2	Chr1:11928080	-T		intergenic			AATGGGACCCCTCCTACTTG	CTTCGGTTAGGTTCGGTTTG	AATGGGACCCCTCCTACTTG	Confirmed
R1-6-2	Chr1:13478933	G to A		intergenic
R1-6-2	Chr1:1374963	T to C	AT1G04870	intron		Encodes a type I protein arginine methyltransferase
R1-6-2	Chr1:15731610	G to C		intergenic
R1-6-2	Chr1:1647286	G to T		intergenic
R1-6-2	Chr1:30380407	-A		intergenic			ACCCGAAAGTTCGAGTGTGA	CTTTGACCGTTGACCTCGTT	ACCCGAAAGTTCGAGTGTGA	Confirmed
R1-6-2	Chr2:10927073	C to A	AT2G25660	exon	Pro to Thr	embryo defective 2410
R1-6-2	Chr2:2493800	T to C	AT2G06310			transposable element gene
R1-6-2	Chr2:2669179	G to C	AT2G06680			transposable element gene
R1-6-2	Chr2:2669902	T to A		intergenic
R1-6-2	Chr2:2885480	T to C	AT2G06980			transposable element gene
R1-6-2	Chr2:5676392	C to T		intergenic
R1-6-2	Chr2:5762545	+T		intergenic			ACTTTTGGCGGAAAGTTTTT	CCAACCAAAAACAATTGGGTA	ACTTTTGGCGGAAAGTTTTT	PCR failure
R1-6-2	Chr2:700388	C to T	AT2G02570	intron		nucleic acid binding
R1-6-2	Chr2:9492588	-A		intergenic			CGGACAGCCAGATGATCTTT	TCCAATATACAACAAACAACATACAA	CGGACAGCCAGATGATCTTT	Confirmed
R1-6-2	Chr5:10391389	C to T		intergenic
R1-6-2	Chr5:11574105	C to G		intergenic
R1-6-2	Chr5:13169004	A to T	AT5G34866			transposable element gene
R1-6-2	Chr5:13247940	T to C	AT5G34960			transposable element gene
R1-6-2	Chr5:13366032	C to T		intergenic
R1-6-2	Chr5:22078803	C to A	AT5G54380	exon		Encodes THESEUS1
R1-6-2	Chr5:24465590	-TA		intergenic			ACAAGAGTGAAAAACAAGGAAAGTG	AAACATGGAAACAAAAAGTCCAA	ACAAGAGTGAAAAACAAGGAAAGTG	Confirmed
R1-6-2	Chr5:24782997	T to A		intergenic
R1-6-2	Chr5:25739411	C to T	AT5G64370	intron		PYD3 encodes a beta-ureidopropionase
R1-6-2	Chr5:8775453	A to G	AT5G25280	UTR		serine-rich protein-related
R1-6-2	Chr5:9837113	A to G	AT5G27770	exon		60S ribosomal protein L22
R1-6-2	Chr5:991113	C to A		intergenic
R1-17-2	Chr1:26583991	C to T	AT1G70518	intron		Unknown gene	GCCGGAATCTTCCTCTGTCT	GAAACTGGCTTCTGCTCCAC	TGAAAAGATGGGAACGATGA	Confirmed
R1-17-2	Chr3:10623576	T to C		intergenic			CTGATCACGTTCACCGGTTT	CCTTGTTGGAAAAAGGTCCA	CCCATTCTTCCTTGTTGGAA	Confirmed
R1-17-2	Chr3:11004931	-A		intergenic			ACAACCAAAACCGAACCAAA	TTCAATCTATATCGGCCATGA	ACAACCAAAACCGAACCAAA	Confirmed
R1-17-2	Chr3:12296419	T		intergenic			TCGAGACCAAAATTCGCATA	AAAACACGTGATTGGCCTTC	TCGAGACCAAAATTCGCATA	Confirmed
R1-17-2	Chr3:8596806	G to C		intergenic			GGACGTTGAACCCACACATT	AGTCAAAGGATGTGCCACCA	CAAAGGATGTGCCACCAAAT	Confirmed
R1-17-2	Chr4:13975203	G to A	AT4G28140	exon	Cys to Tyr	encodes a member of the DREB subfamily A-6 of ERF/AP2 transcription factor family	TCCAAATCATCCCAAAGAGG	GGCCAGAAGCAAATGATCTC	GCAGCAGTATATGGCCCAGT	Confirmed
R1-17-2	Chr4:14529047	C to G	AT4G29650	exon	Pro to Gly	cytidine deaminase 4 (CDA4)	AGGCCTTCCTCTTCACCACT	GGCCTCTTGACTCACTTTCG	GAGCAATTCCTCGTCGCTAA	Confirmed
R1-17-2	Chr4:14534115	C to A		intergenic			TGGATTTGATTCGTTCAGTGG	GGGTATCCATTCATTCCTTTGA	GTTCAGTGGCAACGCTAAAG	Confirmed
R1-17-2	Chr4:3926195	A to G	AT4G06692			transposable element gene	TCCCCTGCTACAATGGAAAG	GAACAGGGGGAGGAGAAGAC	AGGGGGAGGAGAAGACTTTG	Confirmed
R1-17-2	Chr5:2489451	A to G		intergenic			TAGCTCCCTTGCCGAGACTA	TGCCGGAAGAAAAGAAAGAA	CTTCTTTGATCGGCTCCTTG	Confirmed
R1-17-2	Chr5:3714732	C to A		intergenic			GGGTAAAGACCATCGCAGAA	CTACTTCGGCCAGCAGTCAT	CCCGTGAAGAGGAAAAACCT	Confirmed
R1-17-2	Chr5:5440739	TA		intergenic			TTTTAACAACCTCGGTTCCA	GCAGTAATGCTAACCGCTAGA	TTTTAACAACCTCGGTTCCA	Confirmed
R1-19-2	Chr1:13621535	C to A	AT1G36250			transposable element gene
R1-19-2	Chr1:15145263	C to A		intergenic
R1-19-2	Chr1:15781128	C to A	AT1G42270			transposable element gene
R1-19-2	Chr1:16372971	C to A	AT1G43387			transposable element gene
R1-19-2	Chr1:17687703	A to T	AT1G47970	intron		unknown protein
R1-19-2	Chr1:18635251	T to C		intergenic
R1-19-2	Chr1:23243233	-A		intergenic			ATGACTTGACTTTGTCGTCTGC	CTTTTTGTCTGCCCAATGGA	ATGACTTGACTTTGTCGTCTGC	Confirmed
R1-19-2	Chr1:3348744	T to C		intergenic
R1-19-2	Chr1:3558712	-AT	AT1G10710	intron		POOR HOMOLOGOUS SYNAPSIS 1	CCTCTCGGAAAGAGAGAGCA	CCAGAAACGCATGACATCTG	CCTCTCGGAAAGAGAGAGCA	Confirmed
R1-19-2	Chr1:9297922	G to T	AT1G26830	exon	Glu to Stop codon	Cullin, putative, similar to Cullin homolog 3 (CUL-3)
R1-19-2	Chr2:11295579	C to A	AT2G26560	exon	Phe to Leu	Encodes a lipid acyl hydrolase
R1-19-2	Chr2:15970692	-A		intergenic			CGATTTCTGAAAAACGTTGTGA	TCAAGACTCCAACCCACCTC	CGATTTCTGAAAAACGTTGTGA	Confirmed
R1-19-2	Chr2:17338158	A to G	AT2G41570			transposable element gene
R1-19-2	Chr2:5104805	C to A	AT2G12520			transposable element gene
R1-19-2	Chr2:6345374	-A		Inter genic			AGATTGACCCGACTCGAAAA	CCCGCTAAACATGAGACTGG	AGATTGACCCGACTCGAAAA	Confirmed
R1-19-2	Chr4:1537597	G to A	AT4G03460	exon	Glu to Lys	ankyrin repeat family protein
R1-19-2	Chr5:15236357	A to T	AT5G38190	exon	Glu to Asp	myosin heavy chain-related
R1-19-2	Chr5:19069178	T to C	AT5G47000	exon	Val to Ala	peroxidase, putative; FUNCTIONS IN: xylan 1,4-beta-xylosidase activity, peroxidase activity
R1-19-2	Chr5:320530	A		intergenic			TGTCACCAAAACGAAGACCT	GACAAAGCCGCCTTACAGAG	TGTCACCAAAACGAAGACCT	Confirmed
R1-19-2	Chr5:4738114	AT		intergenic			AGATTATACATCCAAAACGTTAGCTT	TGAAAAATACTTAGCCACCTCACA	AGATTATACATCCAAAACGTTAGCTT	Confirmed
R1-19-2	Chr5:5459042	T to C	AT5G16630	intron		RAD4; FUNCTIONS IN: damaged DNA binding
R1-19-2	Chr5:5835463	T to C		intergenic

## Sheet: Sheet2
Table S2B Genomic Environment of Indel Mutations. The genomic environment of indels detected in R1 lineages (R1 Lineage Mutations; data from this paper; numbers shown are ‘Theoretical’ and derived from detected mutations via 4x multiplication as described in main text and Figure 2B) versus indels arising spontaneously in sexually propagated plants [13]. HPS: Homopolymeric or Polydinucleotide Stre…
	R1 Lineage Mutations			Spontaneous Mutationsa
	Number	Rate (per genome)		Number	Rate (per genome per generation)
Mutations in HPS	80	16		6	0.04
Mutations outside of HPS	4	0.8		7	0.05
aindels ≤2 bp only
