# Supplementary material for: Regenerant Arabidopsis Lineages Display a Distinct Genome-Wide Spectrum of Mutations Conferring Variant Phenotypes
Source: Curr Biol. 2011 Aug 23;21(16):1385–90. doi: 10.1016/j.cub.2011.07.002 (PMC3162137; doi:10.1016/j.cub.2011.07.002)
Supplement: Table S3. List of Transposable Element Genes Included in This Study — Related to Figure 4. [file mmc3.xls]

## Sheet: Sheet1
Table S3. List of transposable element genes included in this study.
Gene	Familie
AT5G65676	copia-like retrotransposon family
AT5G64685	hAT-like transposase family (hobo/Ac/Tam3)
AT5G59640	CACTA-like transposase family (En/Spm)
AT5G59620	CACTA-like transposase family (Ptta/En/Spm)
AT5G57126	copia-like retrotransposon family
AT5G56830	copia-like retrotransposon family
AT5G56747	copia-like retrotransposon family
AT5G56605	copia-like retrotransposon family
AT5G55896	non-LTR retrotransposon family (LINE)
AT5G55875	copia-like retrotransposon family
AT5G53815	copia-like retrotransposon family
AT5G53775	non-LTR retrotransposon family (LINE)
AT5G53135	copia-like retrotransposon family
AT5G52055	copia-like retrotransposon family
AT5G51320	expressed protein
AT5G50715	hAT-like transposase family (hobo/Ac/Tam3)
AT5G50315	Mutator-like transposase family
AT5G49790	hypothetical protein
AT5G49746	copia-like retrotransposon family
AT5G49743	pseudogene
AT5G49465	non-LTR retrotransposon family (LINE)
AT5G49090	hypothetical protein
AT5G49080	proline-rich extensin-like family protein
AT5G48965	Mutator-like transposase family
AT5G47815	non-LTR retrotransposon family (LINE)
AT5G47445	copia-like retrotransposon family
AT5G47225	expressed protein
AT5G46875	hypothetical protein
AT5G46665	copia-like retrotransposon family
AT5G46645	non-LTR retrotransposon family (LINE)
AT5G46195	hAT-like transposase family (hobo/Ac/Tam3)
AT5G46120	hypothetical protein
AT5G45595	hypothetical protein
AT5G45576	Mutator-like transposase family
AT5G45116	copia-like retrotransposon family
AT5G44925	copia-like retrotransposon family
AT5G44313	hypothetical protein
AT5G44255	gypsy-like retrotransposon family
AT5G43800	copia-like retrotransposon family
AT5G43415	non-LTR retrotransposon family (LINE)
AT5G43405	hypothetical protein
AT5G43105	non-LTR retrotransposon family (LINE)
AT5G43065	non-LTR retrotransposon family (LINE)
AT5G43035	copia-like retrotransposon family
AT5G42645	copia-like retrotransposon family
AT5G42505	copia-like retrotransposon family
AT5G41835	non-LTR retrotransposon family (LINE)
AT5G41755	non-LTR retrotransposon family (LINE)
AT5G41710	Mutator-like transposase family
AT5G41505	hypothetical protein
AT5G40605	non-LTR retrotransposon family (LINE)
AT5G40110	hypothetical protein
AT5G39955	hAT-like transposase family (hobo/Ac/Tam3)
AT5G39862	non-LTR retrotransposon family (LINE)
AT5G39533	copia-like retrotransposon family
AT5G39245	non-LTR retrotransposon family (LINE)
AT5G39205	hypothetical protein
AT5G39095	copia-like retrotransposon family
AT5G39070	hAT-like transposase family (hobo/Ac/Tam3)
AT5G38975	copia-like retrotransposon family
AT5G38870	pseudogene
AT5G38705	gypsy-like retrotransposon family
AT5G38595	hypothetical protein
AT5G38437
AT5G38383	gypsy-like retrotransposon family (Athila)
AT5G38365	non-LTR retrotransposon family (LINE)
AT5G38285	non-LTR retrotransposon family (LINE)
AT5G38230	CACTA-like transposase family (Tnp1/En/Spm)
AT5G38192	gypsy-like retrotransposon family
AT5G38037	hypothetical protein
AT5G38035	copia-like retrotransposon family
AT5G37880	expressed protein
AT5G37875	Mutator-like transposase family
AT5G37872	copia-like retrotransposon family
AT5G37476	copia-like retrotransposon family
AT5G37442	hAT-like transposase family (hobo/Ac/Tam3)
AT5G37381	copia-like retrotransposon family
AT5G37330	pseudogene
AT5G37175	expressed protein
AT5G37145	copia-like retrotransposon family
AT5G37125	Mutator-like transposase family
AT5G37120	hypothetical protein
AT5G37110	hypothetical protein
AT5G37100	replication protein-related
AT5G37090	replication protein-related
AT5G37080	hypothetical protein
AT5G36990	hAT-like transposase family (hobo/Ac/Tam3)
AT5G36937	copia-like retrotransposon family
AT5G36935	non-LTR retrotransposon family (LINE)
AT5G36905	RNase H domain-containing protein
AT5G36296	non-LTR retrotransposon family (LINE)
AT5G36293	gypsy-like retrotransposon family
AT5G36275	gypsy-like retrotransposon family (Athila)
AT5G36226	non-LTR retrotransposon family (LINE)
AT5G36223	pseudogene
AT5G36125	copia-like retrotransposon family
AT5G36090	hypothetical protein
AT5G36040	expressed protein
AT5G36015	pseudogene
AT5G36010	hypothetical protein
AT5G36005	non-LTR retrotransposon family (LINE)
AT5G35965	copia-like retrotransposon family
AT5G35935	copia-like retrotransposon family
AT5G35923	gypsy-like retrotransposon family (Athila)
AT5G35918	gypsy-like retrotransposon family (Athila)
AT5G35914	pseudogene
AT5G35912	hAT-like transposase family (hobo/Ac/Tam3)
AT5G35880	hypothetical protein
AT5G35860	expressed protein
AT5G35820	copia-like retrotransposon family
AT5G35802	non-LTR retrotransposon family (LINE)
AT5G35800	pseudogene
AT5G35798	Mariner-like transposase family
AT5G35794	hypothetical protein
AT5G35792	hypothetical protein
AT5G35777	copia-like retrotransposon family
AT5G35775	pseudogene
AT5G35756	copia-like retrotransposon family
AT5G35736	pseudogene
AT5G35725	non-LTR retrotransposon family (LINE)
AT5G35720	non-LTR retrotransposon family (LINE)
AT5G35710	copia-like retrotransposon family
AT5G35655	expressed protein
AT5G35646	hypothetical protein
AT5G35643	pseudogene
AT5G35608	hAT-like transposase family (hobo/Ac/Tam3)
AT5G35607	Mutator-like transposase family
AT5G35606	CACTA-like transposase family (Tnp2/En/Spm)
AT5G35602	gypsy-like retrotransposon family
AT5G35575	Mutator-like transposase family
AT5G35555	copia-like retrotransposon family
AT5G35535	non-LTR retrotransposon family (LINE)
AT5G35495	non-LTR retrotransposon family (LINE)
AT5G35425	pseudogene
AT5G35420	pseudogene
AT5G35416	non-LTR retrotransposon family (LINE)
AT5G35413	non-LTR retrotransposon family (LINE)
AT5G35356	pseudogene
AT5G35354	hAT-like transposase family (hobo/Ac/Tam3)
AT5G35353	Mutator-like transposase family
AT5G35348	pseudogene
AT5G35344	pseudogene
AT5G35341	pseudogene
AT5G35340	pseudogene
AT5G35337	pseudogene
AT5G35336	pseudogene
AT5G35334	gypsy-like retrotransposon family (Athila)
AT5G35332	pseudogene
AT5G35331	non-LTR retrotransposon family (LINE)
AT5G35310	copia-like retrotransposon family
AT5G35280	expressed protein
AT5G35270	cytochrome P-450 aromatase-related
AT5G35260	replication protein-related
AT5G35250	expressed protein
AT5G35240	pseudogene
AT5G35207	pseudogene
AT5G35205	non-LTR retrotransposon family (LINE)
AT5G35150	CACTA-like transposase family (Ptta/En/Spm)
AT5G35148	gypsy-like retrotransposon family (Athila)
AT5G35146	pseudogene
AT5G35145	pseudogene
AT5G35142	gypsy-like retrotransposon family (Athila)
AT5G35140	CACTA-like transposase family (Ptta/En/Spm)
AT5G35130	pseudogene
AT5G35118	non-LTR retrotransposon family (LINE)
AT5G35116	CACTA-like transposase family (Ptta/En/Spm)
AT5G35113	gypsy-like retrotransposon family
AT5G35076	non-LTR retrotransposon family (LINE)
AT5G35073	gypsy-like retrotransposon family
AT5G35065	copia-like retrotransposon family
AT5G35061	pseudogene
AT5G35057	gypsy-like retrotransposon family (Athila)
AT5G35052	copia-like retrotransposon family
AT5G35048	pseudogene
AT5G35046	gypsy-like retrotransposon family (Athila)
AT5G35045	Mutator-like transposase family
AT5G35040	hypothetical protein
AT5G35035	hypothetical protein
AT5G35030	expressed protein
AT5G35025	pseudogene
AT5G35023	Mutator-like transposase family
AT5G35020	expressed protein
AT5G35010	hypothetical protein
AT5G34965	copia-like retrotransposon family
AT5G34960	expressed protein
AT5G34950	replication protein-related
AT5G34925	Mutator-like transposase family
AT5G34920	CACTA-like transposase family (Ptta/En/Spm)
AT5G34880	gypsy-like retrotransposon family
AT5G34868	hAT-like transposase family (hobo/Ac/Tam3)
AT5G34867	gypsy-like retrotransposon family
AT5G34866	gypsy-like retrotransposon family (Athila)
AT5G34865	gypsy-like retrotransposon family
AT5G34864	gypsy-like retrotransposon family
AT5G34863	copia-like retrotransposon family
AT5G34862	gypsy-like retrotransposon family (Athila)
AT5G34861	copia-like retrotransposon family
AT5G34860	hypothetical protein
AT5G34859	gypsy-like retrotransposon family
AT5G34858	pseudogene
AT5G34857	copia-like retrotransposon family
AT5G34856	gypsy-like retrotransposon family (Athila)
AT5G34855	expressed protein
AT5G34854	copia-like retrotransposon family
AT5G34853	Mutator-like transposase family
AT5G34851	gypsy-like retrotransposon family
AT5G34849	gypsy-like retrotransposon family
AT5G34847	gypsy-like retrotransposon family (Athila)
AT5G34846	gypsy-like retrotransposon family (Athila)
AT5G34845	pseudogene
AT5G34844	gypsy-like retrotransposon family (Athila)
AT5G34843	pseudogene
AT5G34842	gypsy-like retrotransposon family (Athila)
AT5G34841	gypsy-like retrotransposon family (Athila)
AT5G34840	Mutator-like transposase family
AT5G34839	gypsy-like retrotransposon family (Athila)
AT5G34838	hypothetical protein
AT5G34837	pseudogene
AT5G34836	gypsy-like retrotransposon family (Athila)
AT5G34835	pseudogene
AT5G34834	gypsy-like retrotransposon family (Athila)
AT5G34833	gypsy-like retrotransposon family
AT5G34825	Mutator-like transposase family
AT5G34820	expressed protein
AT5G34810	pseudogene
AT5G34800	pseudogene
AT5G34790	CACTA-like transposase family (Ptta/En/Spm)
AT5G34770	CACTA-like transposase family (En/Spm)
AT5G34749	pseudogene
AT5G34728	pseudogene
AT5G34707	gypsy-like retrotransposon family (Athila)
AT5G34696	gypsy-like retrotransposon family
AT5G34686	pseudogene
AT5G34665	gypsy-like retrotransposon family (Athila)
AT5G34644	gypsy-like retrotransposon family (Athila)
AT5G34623	pseudogene
AT5G34602	CACTA-like transposase family (Ptta/En/Spm)
AT5G34540	hypothetical protein
AT5G34520	pseudogene
AT5G34500	replication protein-related
AT5G34480	gypsy-like retrotransposon family
AT5G34460	replication protein-related
AT5G34450	replication protein-related
AT5G34431	pseudogene
AT5G34082	gypsy-like retrotransposon family
AT5G33990	gypsy-like retrotransposon family (Athila)
AT5G33715	hypothetical protein
AT5G33624	gypsy-like retrotransposon family
AT5G33533	gypsy-like retrotransposon family
AT5G33442	pseudogene
AT5G33438	gypsy-like retrotransposon family
AT5G33434	gypsy-like retrotransposon family
AT5G33433	gypsy-like retrotransposon family (Athila)
AT5G33431	pseudogene
AT5G33428	CACTA-like transposase family (Tnp2/En/Spm)
AT5G33427	pseudogene
AT5G33424	gypsy-like retrotransposon family (Athila)
AT5G33422	CACTA-like transposase family (Tnp2/En/Spm)
AT5G33420	pseudogene
AT5G33415	pseudogene
AT5G33410	replication protein-related
AT5G33404	CACTA-like transposase family (En/Spm)
AT5G33402	pseudogene
AT5G33398	copia-like retrotransposon family
AT5G33395	CACTA-like transposase family (Ptta/En/Spm)
AT5G33392	CACTA-like transposase family (En/Spm)
AT5G33391	pseudogene
AT5G33389	pseudogene
AT5G33388	gypsy-like retrotransposon family (Athila)
AT5G33387	pseudogene
AT5G33386	pseudogene
AT5G33385	gypsy-like retrotransposon family (Athila)
AT5G33384	pseudogene
AT5G33383	gypsy-like retrotransposon family (Athila)
AT5G33382	copia-like retrotransposon family
AT5G33381	gypsy-like retrotransposon family (Athila)
AT5G33380	hypothetical protein
AT5G33360	hypothetical protein
AT5G33315	copia-like retrotransposon family
AT5G33306	gypsy-like retrotransposon family
AT5G33303	expressed protein
AT5G33285	pseudogene
AT5G33270	pseudogene
AT5G33260	pseudogene
AT5G33259	pseudogene
AT5G33257	pseudogene
AT5G33256	gypsy-like retrotransposon family (Athila)
AT5G33255	pseudogene
AT5G33254	pseudogene
AT5G33253	Mutator-like transposase family
AT5G33252	gypsy-like retrotransposon family
AT5G33250	pseudogene
AT5G33240	expressed protein
AT5G33237	gypsy-like retrotransposon family (Athila)
AT5G33234	CACTA-like transposase family (En/Spm)
AT5G33232	Mutator-like transposase family
AT5G33230	hypothetical protein
AT5G33226	gypsy-like retrotransposon family (Athila)
AT5G33223	pseudogene
AT5G33220	hypothetical protein
AT5G33207	CACTA-like transposase family (Ptta/En/Spm)
AT5G33204	gypsy-like retrotransposon family
AT5G33202	pseudogene
AT5G33200	hypothetical protein
AT5G33175	copia-like retrotransposon family
AT5G33150	pseudogene
AT5G33125	gypsy-like retrotransposon family (Athila)
AT5G33100	pseudogene
AT5G33075	copia-like retrotransposon family
AT5G33050	gypsy-like retrotransposon family (Athila)
AT5G33025	gypsy-like retrotransposon family (Athila)
AT5G33000	pseudogene
AT5G32975	pseudogene
AT5G32950	CACTA-like transposase family (Ptta/En/Spm)
AT5G32925	CACTA-like transposase family (En/Spm)
AT5G32900	copia-like retrotransposon family
AT5G32875	gypsy-like retrotransposon family (Athila)
AT5G32850	gypsy-like retrotransposon family (Athila)
AT5G32825	CACTA-like transposase family (Tnp2/En/Spm)
AT5G32800	gypsy-like retrotransposon family (Athila)
AT5G32775	expressed protein
AT5G32750	gypsy-like retrotransposon family (Athila)
AT5G32726	pseudogene
AT5G32702	copia-like retrotransposon family
AT5G32678	gypsy-like retrotransposon family (Athila)
AT5G32654	gypsy-like retrotransposon family (Athila)
AT5G32630	pseudogene
AT5G32628	pseudogene
AT5G32627	gypsy-like retrotransposon family (Athila)
AT5G32626	gypsy-like retrotransposon family (Athila)
AT5G32625	gypsy-like retrotransposon family (Athila)
AT5G32624	pseudogene
AT5G32623	pseudogene
AT5G32622	gypsy-like retrotransposon family (Athila)
AT5G32621	expressed protein
AT5G32620	hypothetical protein
AT5G32616	non-LTR retrotransposon family (LINE)
AT5G32610	hypothetical protein
AT5G32605	hypothetical protein
AT5G32600	expressed protein
AT5G32598	gypsy-like retrotransposon family
AT5G32596	gypsy-like retrotransposon family
AT5G32595	gypsy-like retrotransposon family (Athila)
AT5G32594	gypsy-like retrotransposon family (Athila)
AT5G32593	copia-like retrotransposon family
AT5G32592	gypsy-like retrotransposon family (Athila)
AT5G32591	pseudogene
AT5G32580	gypsy-like retrotransposon family
AT5G32576	pseudogene
AT5G32572	gypsy-like retrotransposon family
AT5G32566	CACTA-like transposase family (Ptta/En/Spm)
AT5G32563	CACTA-like transposase family (Tnp2/En/Spm)
AT5G32540	pseudogene
AT5G32525	gypsy-like retrotransposon family
AT5G32521	CACTA-like transposase family (Tnp2/En/Spm)
AT5G32519	gypsy-like retrotransposon family (Athila)
AT5G32518	gypsy-like retrotransposon family
AT5G32516	pseudogene
AT5G32514	gypsy-like retrotransposon family (Athila)
AT5G32513	gypsy-like retrotransposon family (Athila)
AT5G32512	gypsy-like retrotransposon family (Athila)
AT5G32511	pseudogene
AT5G32510	pseudogene
AT5G32505	gypsy-like retrotransposon family (Athila)
AT5G32495	pseudogene
AT5G32490	pseudogene
AT5G32489	pseudogene
AT5G32488	pseudogene
AT5G32487	CACTA-like transposase family (Tnp1/En/Spm)
AT5G32486	gypsy-like retrotransposon family (Athila)
AT5G32485	gypsy-like retrotransposon family
AT5G32483	pseudogene
AT5G32481	gypsy-like retrotransposon family (Athila)
AT5G32475	Athila retroelement ORF2 -related
AT5G32436	gypsy-like retrotransposon family
AT5G32434	pseudogene
AT5G32433	gypsy-like retrotransposon family
AT5G32431	pseudogene
AT5G32410	expressed protein
AT5G32408	pseudogene
AT5G32406	gypsy-like retrotransposon family
AT5G32404	pseudogene
AT5G32400	hypothetical protein
AT5G32386	gypsy-like retrotransposon family (Athila)
AT5G32358	gypsy-like retrotransposon family
AT5G32345	gypsy-like retrotransposon family (Athila)
AT5G32280	gypsy-like retrotransposon family (Athila)
AT5G32267	gypsy-like retrotransposon family (Athila)
AT5G32254	gypsy-like retrotransposon family (Athila)
AT5G32241	pseudogene
AT5G32169	expressed protein
AT5G32162	pseudogene
AT5G32136	CACTA-like transposase family (Tnp2/En/Spm)
AT5G32122	pseudogene
AT5G32112	pseudogene
AT5G32103	CACTA-like transposase family (En/Spm)
AT5G32089	pseudogene
AT5G32082	gypsy-like retrotransposon family
AT5G32071	gypsy-like retrotransposon family (Athila)
AT5G32070	expressed protein
AT5G32060	gypsy-like retrotransposon family
AT5G32053	pseudogene
AT5G32042	gypsy-like retrotransposon family (Athila)
AT5G32037	pseudogene
AT5G32035	pseudogene
AT5G32022	copia-like retrotransposon family
AT5G32002	copia-like retrotransposon family
AT5G31999	gypsy-like retrotransposon family (Athila)
AT5G31989	gypsy-like retrotransposon family (Athila)
AT5G31980	gypsy-like retrotransposon family (Athila)
AT5G31963	athila retroelement ORF1 protein
AT5G31962	copia-like retrotransposon family
AT5G31932	copia-like retrotransposon family
AT5G31927	gypsy-like retrotransposon family (Athila)
AT5G31923	pseudogene
AT5G31919	gypsy-like retrotransposon family
AT5G31905	copia-like retrotransposon family
AT5G31891	gypsy-like retrotransposon family (Athila)
AT5G31884	gypsy-like retrotransposon family (Athila)
AT5G31855	pseudogene
AT5G31845	gypsy-like retrotransposon family (Athila)
AT5G31842	pseudogene
AT5G31838	hypothetical protein
AT5G31821	CACTA-like transposase family (Ptta/En/Spm)
AT5G31807	Mutator-like transposase family
AT5G31778	gypsy-like retrotransposon family
AT5G31770	gypsy-like retrotransposon family (Athila)
AT5G31758	pseudogene
AT5G31753	expressed protein
AT5G31752	hypothetical protein
AT5G31702	pseudogene
AT5G31685	expressed protein
AT5G31668	gypsy-like retrotransposon family
AT5G31662	gypsy-like retrotransposon family
AT5G31651	gypsy-like retrotransposon family
AT5G31637	gypsy-like retrotransposon family
AT5G31572	pseudogene
AT5G31536	pseudogene
AT5G31511	CACTA-like transposase family (En/Spm)
AT5G31496	gypsy-like retrotransposon family
AT5G31355	gypsy-like retrotransposon family
AT5G31314	pseudogene
AT5G31302	pseudogene
AT5G31212	copia-like retrotransposon family
AT5G31122	pseudogene
AT5G31092	gypsy-like retrotransposon family (Athila)
AT5G31087	gypsy-like retrotransposon family (Athila)
AT5G31032	copia-like retrotransposon family
AT5G30942	gypsy-like retrotransposon family
AT5G30870	pseudogene
AT5G30852	pseudogene
AT5G30762	pseudogene
AT5G30721	gypsy-like retrotransposon family
AT5G30673	gypsy-like retrotransposon family (Athila)
AT5G30648	gypsy-like retrotransposon family
AT5G30628	pseudogene
AT5G30584	copia-like retrotransposon family
AT5G30545	CACTA-like transposase family (Ptta/En/Spm)
AT5G30532	pseudogene
AT5G30480	CACTA-like transposase family (Ptta/En/Spm)
AT5G30470	CACTA-like transposase family (En/Spm)
AT5G30460	pseudogene
AT5G30450	CACTA-like transposase family (Ptta/En/Spm)
AT5G30440	CACTA-like transposase family (Ptta/En/Spm)
AT5G30428	gypsy-like retrotransposon family (Athila)
AT5G30410	pseudogene
AT5G30406	gypsy-like retrotransposon family (Athila)
AT5G30400	CACTA-like transposase family (Ptta/En/Spm)
AT5G30390	CACTA-like transposase family (Tnp1/En/Spm)
AT5G30380	pseudogene
AT5G30276	gypsy-like retrotransposon family (Athila)
AT5G30269	copia-like retrotransposon family
AT5G30247	gypsy-like retrotransposon family (Athila)
AT5G30218	gypsy-like retrotransposon family (Athila)
AT5G30207	gypsy-like retrotransposon family
AT5G30189	gypsy-like retrotransposon family
AT5G30123	pseudogene
AT5G30102	gypsy-like retrotransposon family
AT5G30060	gypsy-like retrotransposon family (Athila)
AT5G29890	gypsy-like retrotransposon family
AT5G29805	gypsy-like retrotransposon family (Athila)
AT5G29762	pseudogene
AT5G29720	gypsy-like retrotransposon family (Athila)
AT5G29708	copia-like retrotransposon family
AT5G29646	CACTA-like transposase family (Tnp2/En/Spm)
AT5G29635	CACTA-like transposase family (Tnp2/En/Spm)
AT5G29602	hypothetical protein
AT5G29591	Mutator-like transposase family
AT5G29580	CACTA-like transposase family (En/Spm)
AT5G29577	gypsy-like retrotransposon family
AT5G29574	CACTA-like transposase family (Tnp2/En/Spm)
AT5G29568	CACTA-like transposase family (Ptta/En/Spm)
AT5G29565	gypsy-like retrotransposon family (Athila)
AT5G29562	gypsy-like retrotransposon family
AT5G29465	gypsy-like retrotransposon family (Athila)
AT5G29436	gypsy-like retrotransposon family (Athila)
AT5G29408	CACTA-like transposase family (Ptta/En/Spm)
AT5G29380	gypsy-like retrotransposon family
AT5G29337	gypsy-like retrotransposon family (Athila)
AT5G29295	gypsy-like retrotransposon family
AT5G29100	gypsy-like retrotransposon family (Athila)
AT5G29090	expressed protein
AT5G29075	gypsy-like retrotransposon family
AT5G29060	pseudogene
AT5G29058	pseudogene
AT5G29056	CACTA-like transposase family (Tnp2/En/Spm)
AT5G29053	gypsy-like retrotransposon family
AT5G29046	pseudogene
AT5G29043	gypsy-like retrotransposon family (Athila)
AT5G29041	gypsy-like retrotransposon family (Athila)
AT5G29037	gypsy-like retrotransposon family
AT5G29036	pseudogene
AT5G29035	gypsy-like retrotransposon family (Athila)
AT5G29034	pseudogene
AT5G29033	gypsy-like retrotransposon family (Athila)
AT5G29032	gypsy-like retrotransposon family (Athila)
AT5G29031	pseudogene
AT5G29029	pseudogene
AT5G29028	CACTA-like transposase family (Ptta/En/Spm)
AT5G29026	CACTA-like transposase family (Ptta/En/Spm)
AT5G29024	gypsy-like retrotransposon family
AT5G29022	gypsy-like retrotransposon family
AT5G29020	expressed protein
AT5G29015	CACTA-like transposase family (En/Spm)
AT5G28990	expressed protein
AT5G28980	expressed protein
AT5G28970	Ulp1 protease family protein
AT5G28940	hypothetical protein
AT5G28937	pseudogene
AT5G28935	Mutator-like transposase family
AT5G28930	expressed protein
AT5G28929	CACTA-like transposase family (Tnp2/En/Spm)
AT5G28928	pseudogene
AT5G28927	CACTA-like transposase family (En/Spm)
AT5G28916	copia-like retrotransposon family
AT5G28913	member of Sadhu non-coding retrotransposon family
AT5G28894	copia-like retrotransposon family
AT5G28892	pseudogene
AT5G28890	expressed protein
AT5G28886	pseudogene
AT5G28880	pseudogene
AT5G28870	pseudogene
AT5G28865	gypsy-like retrotransposon family
AT5G28860	expressed protein
AT5G28845	gypsy-like retrotransposon family
AT5G28826	CACTA-like transposase family (Tnp2/En/Spm)
AT5G28790	hypothetical protein
AT5G28785	hypothetical protein
AT5G28776	copia-like retrotransposon family
AT5G28773	pseudogene
AT5G28765	Mutator-like transposase family
AT5G28760	hypothetical protein
AT5G28712	pseudogene
AT5G28710	pseudogene
AT5G28700	pseudogene
AT5G28698	Mutator-like transposase family
AT5G28696	gypsy-like retrotransposon family (Athila)
AT5G28692	gypsy-like retrotransposon family (Athila)
AT5G28675	copia-like retrotransposon family
AT5G28673	hAT-like transposase family (hobo/Ac/Tam3)
AT5G28672	pseudogene
AT5G28671	pseudogene
AT5G28670	pseudogene
AT5G28664	pseudogene
AT5G28662	pseudogene
AT5G28644	Mariner-like transposase family
AT5G28643	pseudogene
AT5G28641	non-LTR retrotransposon family (LINE)
AT5G28637	Mutator-like transposase family
AT5G28635	copia-like retrotransposon family
AT5G28627	pseudogene
AT5G28626
AT5G28624	gypsy-like retrotransposon family (Athila)
AT5G28623	expressed protein
AT5G28622	non-LTR retrotransposon family (LINE)
AT5G28605	Mutator-like transposase family
AT5G28600	hypothetical protein
AT5G28596	gypsy-like retrotransposon family (Athila)
AT5G28593	gypsy-like retrotransposon family (Athila)
AT5G28580	Mutator-like transposase family
AT5G28570	hypothetical protein
AT5G28545	non-LTR retrotransposon family (LINE)
AT5G28535	Mariner-like transposase family
AT5G28524	CACTA-like transposase family (Tnp1/En/Spm)
AT5G28523	non-LTR retrotransposon family (LINE)
AT5G28515	pseudogene
AT5G28495	gypsy-like retrotransposon family
AT5G28468	copia-like retrotransposon family
AT5G28464	CACTA-like transposase family (Ptta/En/Spm)
AT5G28430	expressed protein
AT5G28415	copia-like retrotransposon family
AT5G28405	non-LTR retrotransposon family (LINE)
AT5G28285	CACTA-like transposase family (En/Spm)
AT5G28270	hypothetical protein
AT5G28266	pseudogene
AT5G28260	pseudogene
AT5G28253	Mutator-like transposase family
AT5G28250	Ulp1 protease family protein
AT5G28240	expressed protein
AT5G28225	pseudogene
AT5G28200	pseudogene
AT5G28176	pseudogene
AT5G28165	CACTA-like transposase family (Tnp2/En/Spm)
AT5G28145	copia-like retrotransposon family
AT5G28141	hAT-like transposase family (hobo/Ac/Tam3)
AT5G28140	hypothetical protein
AT5G28130	expressed protein
AT5G28100	gypsy-like retrotransposon family
AT5G28085	non-LTR retrotransposon family (LINE)
AT5G28076	pseudogene
AT5G28073	hypothetical protein
AT5G28067	copia-like retrotransposon family
AT5G28056	CACTA-like transposase family (Tnp2/En/Spm)
AT5G28053	non-LTR retrotransposon family (LINE)
AT5G27965	gypsy-like retrotransposon family
AT5G27947	copia-like retrotransposon family
AT5G27927
AT5G27925	copia-like retrotransposon family
AT5G27905	non-LTR retrotransposon family (LINE)
AT5G27902	Mutator-like transposase family
AT5G27900	non-LTR retrotransposon family (LINE)
AT5G27895	gypsy-like retrotransposon family
AT5G27885	gypsy-like retrotransposon family
AT5G27882	copia-like retrotransposon family
AT5G27845	non-LTR retrotransposon family (LINE)
AT5G27705	copia-like retrotransposon family
AT5G27603	pseudogene
AT5G27590	expressed protein
AT5G27505	Mutator-like transposase family
AT5G27500	expressed protein
AT5G27480	pseudogene
AT5G27345	Mutator-like transposase family
AT5G27250	transposase IS4 family protein
AT5G27190	Mutator-like transposase family
AT5G27160	hypothetical protein
AT5G27035	copia-like retrotransposon family
AT5G26775	non-LTR retrotransposon family (LINE)
AT5G26642	reverse transcriptase-related
AT5G26582	non-LTR retrotransposon family (LINE)
AT5G26350	expressed protein
AT5G26345	Mutator-like transposase family
AT5G26283	gypsy-like retrotransposon family (Athila)
AT5G26236	gypsy-like retrotransposon family
AT5G26233	hAT-like transposase family (hobo/Ac/Tam3)
AT5G26020	hypothetical protein
AT5G25955	non-LTR retrotransposon family (LINE)
AT5G25305	gypsy-like retrotransposon family
AT5G25205	non-LTR retrotransposon family (LINE)
AT5G24915	non-LTR retrotransposon family (LINE)
AT5G24775	CACTA-like transposase family (En/Spm)
AT5G23955	non-LTR retrotransposon family (LINE)
AT5G21535	pseudogene
AT5G20880	retrotransposon family
AT5G20800	pseudogene
AT5G20780	Mutator-like transposase family
AT5G20770	hypothetical protein
AT5G20760	hypothetical protein
AT5G20750	Ulp1 protease family protein
AT5G19165	copia-like retrotransposon family
AT5G19097	copia-like retrotransposon family
AT5G19015	CACTA-like transposase family (Tnp2/En/Spm)
AT5G18633	non-LTR retrotransposon family (LINE)
AT5G17725	non-LTR retrotransposon family (LINE)
AT5G17125	copia-like retrotransposon family
AT5G16505	Mutator-like transposase family
AT5G15995	Mutator-like transposase family
AT5G15990	hypothetical protein
AT5G14830	retrotransposon family
AT5G13655	hypothetical protein
AT5G13485	non-LTR retrotransposon family (LINE)
AT5G13475	non-LTR retrotransposon family (LINE)
AT5G12085	gypsy-like retrotransposon family
AT5G10850	expressed protein
AT5G10670	expressed protein
AT5G07685	copia-like retrotransposon family
AT5G07505	non-LTR retrotransposon family (LINE)
AT5G07215	non-LTR retrotransposon family (LINE)
AT5G06805	reverse transcriptase-related
AT5G04650	hypothetical protein
AT5G04235	non-LTR retrotransposon family (LINE)
AT5G03950	hypothetical protein
AT5G01335	non-LTR retrotransposon family (LINE)
AT4G37705	copia-like retrotransposon family
AT4G37620	expressed protein
AT4G37570	expressed protein
AT4G32220	gypsy-like retrotransposon family
AT4G32215	gypsy-like retrotransposon family
AT4G32205
AT4G28900	copia-like retrotransposon family
AT4G27597	hAT-like transposase family (hobo/Ac/Tam3)
AT4G27210	copia-like retrotransposon family
AT4G26360	non-LTR retrotransposon family (LINE)
AT4G22450	hypothetical protein
AT4G22415	gypsy-like retrotransposon family
AT4G22065	copia-like retrotransposon family
AT4G21420	gypsy-like retrotransposon family
AT4G21363	copia-like retrotransposon family
AT4G21360	copia-like retrotransposon family
AT4G20730	filament protein-related
AT4G20715	expressed protein
AT4G20510	expressed protein
AT4G20500	expressed protein
AT4G20490	gypsy-like retrotransposon family
AT4G20365	copia-like retrotransposon family
AT4G19790	copia-like retrotransposon family
AT4G19780	copia-like retrotransposon family
AT4G18420	hypothetical protein
AT4G18410	Mutator-like transposase family
AT4G17587	hAT-like transposase family (hobo/Ac/Tam3)
AT4G17450	copia-like retrotransposon family
AT4G16935	hAT-like transposase family (hobo/Ac/Tam3)
AT4G16910	gypsy-like retrotransposon family
AT4G16870	copia-like retrotransposon family
AT4G15860	copia-like retrotransposon family
AT4G15590	non-LTR retrotransposon family (LINE)
AT4G14470	non-LTR retrotransposon family (LINE)
AT4G14460	copia-like retrotransposon family
AT4G13470	expressed protein
AT4G13120	hAT-like transposase family (hobo/Ac/Tam3)
AT4G12915	gypsy-like retrotransposon family (Athila)
AT4G12423	copia-like retrotransposon family
AT4G12275	reverse transcriptase-related
AT4G12260	hAT-like transposase family (hobo/Ac/Tam3)
AT4G12200	zinc knuckle (CCHC-type) family protein
AT4G12180	non-LTR retrotransposon family (LINE)
AT4G12135	copia-like retrotransposon family
AT4G11945	pseudogene
AT4G11710	expressed protein
AT4G11375	copia-like retrotransposon family
AT4G11200	expressed protein
AT4G10990	copia-like retrotransposon family
AT4G10980	copia-like retrotransposon family
AT4G10865	non-LTR retroelement reverse transcriptase
AT4G10830	non-LTR retrotransposon family (LINE)
AT4G10690	copia-like retrotransposon family
AT4G10460	copia-like retrotransposon family
AT4G09875	pseudogene
AT4G09745	pseudogene
AT4G09710	non-LTR retrotransposon family (LINE)
AT4G09700	expressed protein
AT4G09625	Mutator-like transposase family
AT4G09595	copia-like retrotransposon family
AT4G09565	copia-like retrotransposon family
AT4G09540	copia-like retrotransposon family
AT4G09480	copia-like retrotransposon family
AT4G09425	copia-like retrotransposon family
AT4G09410	Mutator-like transposase family
AT4G09400	expressed protein
AT4G09390	hypothetical protein
AT4G09316	copia-like retrotransposon family
AT4G09313	copia-like retrotransposon family
AT4G09290	expressed protein
AT4G08995	pseudogene
AT4G08970	Mutator-like transposase family
AT4G08956	pseudogene
AT4G08953	copia-like retrotransposon family
AT4G08945	copia-like retrotransposon family
AT4G08873	gypsy-like retrotransposon family (Athila)
AT4G08872	gypsy-like retrotransposon family
AT4G08871	CACTA-like transposase family (En/Spm)
AT4G08860	hypothetical protein
AT4G08830	non-LTR retrotransposon family (LINE)
AT4G08820	hypothetical protein
AT4G08765	copia-like retrotransposon family
AT4G08750	RNA recognition motif (RRM)-containing protein
AT4G08720	Mutator-like transposase family
AT4G08710	hypothetical protein
AT4G08692	pseudogene
AT4G08680	Mutator-like transposase family
AT4G08660	Mutator-like transposase family
AT4G08657	pseudogene
AT4G08655	hypothetical protein
AT4G08652	expressed protein
AT4G08650	hypothetical protein
AT4G08610	Mutator-like transposase family
AT4G08602	expressed protein
AT4G08600	hypothetical protein
AT4G08598	CACTA-like transposase family (Ptta/En/Spm)
AT4G08596	pseudogene
AT4G08490	gypsy-like retrotransposon family (Athila)
AT4G08420	Mutator-like transposase family
AT4G08375	copia-like retrotransposon family
AT4G08340	Ulp1 protease family protein
AT4G08336	hypothetical protein
AT4G08333	Mutator-like transposase family
AT4G08275	gypsy-like retrotransposon family (Athila)
AT4G08264	pseudogene
AT4G08262	non-LTR retrotransposon family (LINE)
AT4G08220	Mutator-like transposase family
AT4G08200	hypothetical protein
AT4G08145	hypothetical protein
AT4G08138	gypsy-like retrotransposon family
AT4G08135	gypsy-like retrotransposon family (Athila)
AT4G08134	gypsy-like retrotransposon family
AT4G08132	gypsy-like retrotransposon family (Athila)
AT4G08131	gypsy-like retrotransposon family (Athila)
AT4G08130	hypothetical protein
AT4G08120	CACTA-like transposase family (Tnp1/En/Spm)
AT4G08115	gypsy-like retrotransposon family
AT4G08114	gypsy-like retrotransposon family
AT4G08113	myosin heavy chain-related
AT4G08112	gypsy-like retrotransposon family (Athila)
AT4G08111	expressed protein
AT4G08110	CACTA-like transposase family (Ptta/En/Spm)
AT4G08109	gypsy-like retrotransposon family (Athila)
AT4G08108	copia-like retrotransposon family
AT4G08107	gypsy-like retrotransposon family
AT4G08106	gypsy-like retrotransposon family (Athila)
AT4G08105	gypsy-like retrotransposon family
AT4G08104	gypsy-like retrotransposon family (Athila)
AT4G08103	gypsy-like retrotransposon family (Athila)
AT4G08102	gypsy-like retrotransposon family
AT4G08101	gypsy-like retrotransposon family (Athila)
AT4G08100	gypsy-like retrotransposon family
AT4G08099	gypsy-like retrotransposon family
AT4G08096	gypsy-like retrotransposon family
AT4G08095	gypsy-like retrotransposon family
AT4G08094	copia-like retrotransposon family
AT4G08092	CACTA-like transposase family (Tnp2/En/Spm)
AT4G08091	CACTA-like transposase family (Ptta/En/Spm)
AT4G08090	CACTA-like transposase family (Ptta/En/Spm)
AT4G08080	gypsy-like retrotransposon family (Athila)
AT4G08078	gypsy-like retrotransposon family (Athila)
AT4G08076	gypsy-like retrotransposon family (Athila)
AT4G08074	gypsy-like retrotransposon family
AT4G08072	gypsy-like retrotransposon family (Athila)
AT4G08056	expressed protein
AT4G08054	copia-like retrotransposon family
AT4G08053	CACTA-like transposase family (En/Spm)
AT4G08050	gypsy-like retrotransposon family (Athila)
AT4G08038	pseudogene
AT4G08036	non-LTR retrotransposon family (LINE)
AT4G08034	pseudogene
AT4G08033	pseudogene
AT4G08032	pseudogene
AT4G08030	gypsy-like retrotransposon family (Athila)
AT4G08020	CACTA-like transposase family (En/Spm)
AT4G08016	CACTA-like transposase family (Ptta/En/Spm)
AT4G08013	expressed protein
AT4G08010	CACTA-like transposase family (En/Spm)
AT4G08000	CACTA-like transposase family (Tnp2/En/Spm)
AT4G07970	hypothetical protein
AT4G07967	pseudogene
AT4G07947	pseudogene
AT4G07946	CACTA-like transposase family (Ptta/En/Spm)
AT4G07945	pseudogene
AT4G07944	hypothetical protein
AT4G07943	expressed protein
AT4G07942	pseudogene
AT4G07941	gypsy-like retrotransposon family (Athila)
AT4G07939	pseudogene
AT4G07938	gypsy-like retrotransposon family (Athila)
AT4G07937	gypsy-like retrotransposon family (Athila)
AT4G07936	pseudogene
AT4G07935	gypsy-like retrotransposon family
AT4G07934	gypsy-like retrotransposon family (Athila)
AT4G07933	gypsy-like retrotransposon family
AT4G07931	gypsy-like retrotransposon family
AT4G07920	pseudogene
AT4G07917	gypsy-like retrotransposon family
AT4G07915	non-LTR retrotransposon family (LINE)
AT4G07896	pseudogene
AT4G07893	pseudogene
AT4G07890	gypsy-like retrotransposon family (Athila)
AT4G07874	hAT-like transposase family (hobo/Ac/Tam3)
AT4G07862	copia-like retrotransposon family
AT4G07856	gypsy-like retrotransposon family
AT4G07850	gypsy-like retrotransposon family
AT4G07843	hAT-like transposase family (hobo/Ac/Tam3)
AT4G07840	copia-like retrotransposon family
AT4G07830	gypsy-like retrotransposon family
AT4G07810	copia-like retrotransposon family
AT4G07806	copia-like retrotransposon family
AT4G07803	pseudogene
AT4G07800	hypothetical protein
AT4G07795	pseudogene
AT4G07790	hypothetical protein
AT4G07780	gypsy-like retrotransposon family (Athila)
AT4G07770	non-LTR retrotransposon family (LINE)
AT4G07760	CACTA-like transposase family (Tnp1/En/Spm)
AT4G07755	gypsy-like retrotransposon family (Athila)
AT4G07750	CACTA-like transposase family (Tnp2/En/Spm)
AT4G07744	gypsy-like retrotransposon family
AT4G07742	gypsy-like retrotransposon family
AT4G07738	gypsy-like retrotransposon family (Athila)
AT4G07736	gypsy-like retrotransposon family (Athila)
AT4G07733	gypsy-like retrotransposon family (Athila)
AT4G07730	gypsy-like retrotransposon family (Athila)
AT4G07725	gypsy-like retrotransposon family
AT4G07713	Mutator-like transposase family
AT4G07706	CACTA-like transposase family (En/Spm)
AT4G07703	gypsy-like retrotransposon family (Athila)
AT4G07700	gypsy-like retrotransposon family (Athila)
AT4G07696	pseudogene
AT4G07693	Mutator-like transposase family
AT4G07690	hypothetical protein
AT4G07686	pseudogene
AT4G07680	pseudogene
AT4G07668	gypsy-like retrotransposon family
AT4G07664	gypsy-like retrotransposon family (Athila)
AT4G07662	pseudogene
AT4G07660	gypsy-like retrotransposon family (Athila)
AT4G07650	pseudogene
AT4G07640	gypsy-like retrotransposon family (Athila)
AT4G07630	pseudogene
AT4G07620	gypsy-like retrotransposon family (Athila)
AT4G07605	pseudogene
AT4G07600	gypsy-like retrotransposon family (Athila)
AT4G07595	pseudogene
AT4G07590	gypsy-like retrotransposon family
AT4G07586	pseudogene
AT4G07583	pseudogene
AT4G07580	pseudogene
AT4G07570	pseudogene
AT4G07566	gypsy-like retrotransposon family (Athila)
AT4G07563	gypsy-like retrotransposon family (Athila)
AT4G07560	transposon protein -related
AT4G07550	gypsy-like retrotransposon family
AT4G07540	hAT-like transposase family (hobo/Ac/Tam3)
AT4G07530	expressed protein
AT4G07528	gypsy-like retrotransposon family
AT4G07525	gypsy-like retrotransposon family
AT4G07522	Mutator-like transposase family
AT4G07521	expressed protein
AT4G07520	expressed protein
AT4G07518	CACTA-like transposase family (Ptta/En/Spm)
AT4G07517	CACTA-like transposase family (Tnp2/En/Spm)
AT4G07516	non-LTR retrotransposon family (LINE)
AT4G07510	hypothetical protein
AT4G07507	pseudogene
AT4G07504	gypsy-like retrotransposon family (Athila)
AT4G07502	gypsy-like retrotransposon family (Athila)
AT4G07500	expressed protein
AT4G07498	gypsy-like retrotransposon family (Athila)
AT4G07496	pseudogene
AT4G07495	Mutator-like transposase family
AT4G07494	transposon protein -related
AT4G07493	hypothetical protein
AT4G07492	gypsy-like retrotransposon family (Athila)
AT4G07491	gypsy-like retrotransposon family (Athila)
AT4G07490	transposon protein -related
AT4G07485	expressed protein
AT4G07480	hypothetical protein
AT4G07475	pseudogene
AT4G07470	hypothetical protein
AT4G07460	hypothetical protein
AT4G07458	Athila retroelement ORF1 protein -related
AT4G07456	gypsy-like retrotransposon family (Athila)
AT4G07454	gypsy-like retrotransposon family
AT4G07452	hypothetical protein
AT4G07450	expressed protein
AT4G07440	replication protein-related
AT4G07435	cytochrome P-450 aromatase-related
AT4G07430	expressed protein
AT4G07425	CACTA-like transposase family (Tnp1/En/Spm)
AT4G07420	CACTA-like transposase family (Ptta/En/Spm)
AT4G07415	gypsy-like retrotransposon family (Athila)
AT4G07370	gypsy-like retrotransposon family (Athila)
AT4G07360	gypsy-like retrotransposon family (Athila)
AT4G07355	Athila retroelement ORF1 protein -related
AT4G07340	replication protein-related
AT4G07339	gypsy-like retrotransposon family (Athila)
AT4G07338	pseudogene
AT4G07336	non-LTR retrotransposon family (LINE)
AT4G07334	gypsy-like retrotransposon family (Athila)
AT4G07332	pseudogene
AT4G07331	copia-like retrotransposon family
AT4G07330	CACTA-like transposase family (Tnp2/En/Spm)
AT4G07327	gypsy-like retrotransposon family (Athila)
AT4G07324	CACTA-like transposase family (En/Spm)
AT4G07315	gypsy-like retrotransposon family
AT4G07310	hypothetical protein
AT4G07031	cytochrome P-450 aromatase-related
AT4G06752	gypsy-like retrotransposon family
AT4G06750	CACTA-like transposase family (Tnp2/En/Spm)
AT4G06742	gypsy-like retrotransposon family (Athila)
AT4G06738	pseudogene
AT4G06736	pseudogene
AT4G06735	expressed protein
AT4G06734	gypsy-like retrotransposon family (Athila)
AT4G06732	pseudogene
AT4G06730	pseudogene
AT4G06728	expressed protein
AT4G06726	gypsy-like retrotransposon family (Athila)
AT4G06722	gypsy-like retrotransposon family (Athila)
AT4G06720	pseudogene
AT4G06714	gypsy-like retrotransposon family (Athila)
AT4G06708	gypsy-like retrotransposon family (Athila)
AT4G06704	pseudogene
AT4G06702	pseudogene
AT4G06699	pseudogene
AT4G06698	CACTA-like transposase family (Ptta/En/Spm)
AT4G06697	CACTA-like transposase family (Tnp2/En/Spm)
AT4G06696	gypsy-like retrotransposon family
AT4G06694	gypsy-like retrotransposon family (Athila)
AT4G06692	gypsy-like retrotransposon family
AT4G06686	gypsy-like retrotransposon family (Athila)
AT4G06684	copia-like retrotransposon family
AT4G06682	copia-like retrotransposon family
AT4G06680	Athila retroelement ORF1 protein
AT4G06678	pseudogene
AT4G06674	Mutator-like transposase family
AT4G06672	hypothetical protein
AT4G06670	gypsy-like retrotransposon family
AT4G06668	gypsy-like retrotransposon family
AT4G06660	gypsy-like retrotransposon family (Athila)
AT4G06658	copia-like retrotransposon family
AT4G06656	gypsy-like retrotransposon family (Athila)
AT4G06654	gypsy-like retrotransposon family
AT4G06652	CACTA-like transposase family (Ptta/En/Spm)
AT4G06650	CACTA-like transposase family (Tnp2/En/Spm)
AT4G06648	gypsy-like retrotransposon family (Athila)
AT4G06646	pseudogene
AT4G06644	non-LTR retrotransposon family (LINE)
AT4G06642	pseudogene
AT4G06640	gypsy-like retrotransposon family
AT4G06638	pseudogene
AT4G06637	expressed protein
AT4G06636	Mutator-like transposase family
AT4G06635	pseudogene
AT4G06633	pseudogene
AT4G06632	hAT-like transposase family (hobo/Ac/Tam3)
AT4G06631	pseudogene
AT4G06630	non-LTR retrotransposon family (LINE)
AT4G06629	CACTA-like transposase family (Ptta/En/Spm)
AT4G06628	gypsy-like retrotransposon family
AT4G06627	CACTA-like transposase family (Ptta/En/Spm)
AT4G06625	gypsy-like retrotransposon family (Athila)
AT4G06623	pseudogene
AT4G06621	pseudogene
AT4G06620	gypsy-like retrotransposon family
AT4G06619	CACTA-like transposase family (Ptta/En/Spm)
AT4G06618	pseudogene
AT4G06617	CACTA-like transposase family (Ptta/En/Spm)
AT4G06616	pseudogene
AT4G06615	pseudogene
AT4G06614	pseudogene
AT4G06613	hAT-like transposase family (hobo/Ac/Tam3)
AT4G06612	pseudogene
AT4G06610	gypsy-like retrotransposon family (Athila)
AT4G06609	gypsy-like retrotransposon family
AT4G06607	pseudogene
AT4G06606	pseudogene
AT4G06605	gypsy-like retrotransposon family (Athila)
AT4G06604	gypsy-like retrotransposon family
AT4G06603	expressed protein
AT4G06602	gypsy-like retrotransposon family
AT4G06601	pseudogene
AT4G06596	gypsy-like retrotransposon family
AT4G06595	copia-like retrotransposon family
AT4G06594	gypsy-like retrotransposon family
AT4G06593	gypsy-like retrotransposon family (Athila)
AT4G06592	pseudogene
AT4G06591	gypsy-like retrotransposon family
AT4G06590	pseudogene
AT4G06589	gypsy-like retrotransposon family (Athila)
AT4G06588	CACTA-like transposase family (Tnp2/En/Spm)
AT4G06587	gypsy-like retrotransposon family (Athila)
AT4G06586	pseudogene
AT4G06585	gypsy-like retrotransposon family (Athila)
AT4G06584	gypsy-like retrotransposon family
AT4G06581	gypsy-like retrotransposon family (Athila)
AT4G06580	pseudogene
AT4G06579	pseudogene
AT4G06578	gypsy-like retrotransposon family (Athila)
AT4G06577	gypsy-like retrotransposon family (Athila)
AT4G06576	gypsy-like retrotransposon family (Athila)
AT4G06574	gypsy-like retrotransposon family (Athila)
AT4G06573	Athila retroelement ORF1 protein
AT4G06572	Mutator-like transposase family
AT4G06571	pseudogene
AT4G06570	CACTA-like transposase family (Ptta/En/Spm)
AT4G06569	CACTA-like transposase family (En/Spm)
AT4G06568	CACTA-like transposase family (Ptta/En/Spm)
AT4G06567	hAT-like transposase family (hobo/Ac/Tam3)
AT4G06566	gypsy-like retrotransposon family
AT4G06565	pseudogene
AT4G06564	gypsy-like retrotransposon family (Athila)
AT4G06563	gypsy-like retrotransposon family (Athila)
AT4G06562	gypsy-like retrotransposon family (Athila)
AT4G06561	gypsy-like retrotransposon family (Athila)
AT4G06560	pseudogene
AT4G06559	gypsy-like retrotransposon family
AT4G06558	CACTA-like transposase family (Tnp1/En/Spm)
AT4G06557	hAT-like transposase family (hobo/Ac/Tam3)
AT4G06556	CACTA-like transposase family (Tnp2/En/Spm)
AT4G06555	pseudogene
AT4G06554	gypsy-like retrotransposon family (Athila)
AT4G06553	Mutator-like transposase family
AT4G06552	Mutator-like transposase family
AT4G06551	pseudogene
AT4G06550	gypsy-like retrotransposon family
AT4G06549	pseudogene
AT4G06548	Mutator-like transposase family
AT4G06547	gypsy-like retrotransposon family (Athila)
AT4G06546	gypsy-like retrotransposon family
AT4G06545	gypsy-like retrotransposon family (Athila)
AT4G06544	pseudogene
AT4G06543	gypsy-like retrotransposon family (Athila)
AT4G06542	pseudogene
AT4G06541	pseudogene
AT4G06540	gypsy-like retrotransposon family (Athila)
AT4G06539	gypsy-like retrotransposon family (Athila)
AT4G06538	pseudogene
AT4G06537	gypsy-like retrotransposon family (Athila)
AT4G06535	pseudogene
AT4G06533	pseudogene
AT4G06532	gypsy-like retrotransposon family (Athila)
AT4G06531	pseudogene
AT4G06530	pseudogene
AT4G06529	gypsy-like retrotransposon family
AT4G06528	CACTA-like transposase family (Tnp1/En/Spm)
AT4G06527	gypsy-like retrotransposon family
AT4G06525	copia-like retrotransposon family
AT4G06524	gypsy-like retrotransposon family (Athila)
AT4G06523	non-LTR retrotransposon family (LINE)
AT4G06522	non-LTR retrotransposon family (LINE)
AT4G06521	non-LTR retrotransposon family (LINE)
AT4G06520	pseudogene
AT4G06519	gypsy-like retrotransposon family (Athila)
AT4G06518	pseudogene
AT4G06517	pseudogene
AT4G06516	gypsy-like retrotransposon family (Athila)
AT4G06515	pseudogene
AT4G06514	gypsy-like retrotransposon family (Athila)
AT4G06513	pseudogene
AT4G06512	gypsy-like retrotransposon family (Athila)
AT4G06511	pseudogene
AT4G06510	gypsy-like retrotransposon family
AT4G06509	gypsy-like retrotransposon family
AT4G06508	CACTA-like transposase family (Tnp2/En/Spm)
AT4G06507	pseudogene
AT4G06506	gypsy-like retrotransposon family (Athila)
AT4G06505	pseudogene
AT4G06504	CACTA-like transposase family (Tnp2/En/Spm)
AT4G06503	Mutator-like transposase family
AT4G06502	pseudogene
AT4G06501	pseudogene
AT4G06500	pseudogene
AT4G06499	gypsy-like retrotransposon family (Athila)
AT4G06497	non-LTR retrotransposon family (LINE)
AT4G06496	pseudogene
AT4G06495	pseudogene
AT4G06494	pseudogene
AT4G06493	pseudogene
AT4G06492	pseudogene
AT4G06491	gypsy-like retrotransposon family
AT4G06488	gypsy-like retrotransposon family
AT4G06487	gypsy-like retrotransposon family (Athila)
AT4G06486	pseudogene
AT4G06485	gypsy-like retrotransposon family (Athila)
AT4G06484	pseudogene
AT4G06483	gypsy-like retrotransposon family (Athila)
AT4G06482	gypsy-like retrotransposon family (Athila)
AT4G06481	pseudogene
AT4G06480	pseudogene
AT4G06477	gypsy-like retrotransposon family
AT4G06474	retroelement pol polyprotein
AT4G06196	CACTA-like transposase family (Tnp2/En/Spm)
AT4G05918	gypsy-like retrotransposon family (Athila)
AT4G05640	hypothetical protein
AT4G05635	gypsy-like retrotransposon family (Athila)
AT4G05634	gypsy-like retrotransposon family (Athila)
AT4G05633	expressed protein
AT4G05616	expressed protein
AT4G05613	gypsy-like retrotransposon family (Athila)
AT4G05610	pseudogene
AT4G05600	gypsy-like retrotransposon family (Athila)
AT4G05597	pseudogene
AT4G05595	gypsy-like retrotransposon family
AT4G05594	copia-like retrotransposon family
AT4G05593	gypsy-like retrotransposon family
AT4G05592	copia-like retrotransposon family
AT4G05591	pseudogene
AT4G05589	gypsy-like retrotransposon family (Athila)
AT4G05588	pseudogene
AT4G05587	pseudogene
AT4G05586	gypsy-like retrotransposon family (Athila)
AT4G05585	gypsy-like retrotransposon family
AT4G05584	Mutator-like transposase family
AT4G05583	Mutator-like transposase family
AT4G05582	gypsy-like retrotransposon family (Athila)
AT4G05581	expressed protein
AT4G05580	hypothetical protein
AT4G05570	expressed protein
AT4G05560	hypothetical protein
AT4G05556	gypsy-like retrotransposon family (Athila)
AT4G05550	Mutator-like transposase family
AT4G05526	pseudogene
AT4G05510	hAT-like transposase family (hobo/Ac/Tam3)
AT4G05505	CACTA-like transposase family (Ptta/En/Spm)
AT4G05502	Mutator-like transposase family
AT4G05300	hypothetical protein
AT4G05145	hypothetical protein
AT4G05133	copia-like retrotransposon family
AT4G05073	copia-like retrotransposon family
AT4G04655	non-LTR retrotransposon family (LINE)
AT4G04635	hypothetical protein
AT4G04600	copia-like retrotransposon family
AT4G04590	CACTA-like transposase family (Tnp2/En/Spm)
AT4G04560	copia-like retrotransposon family
AT4G04550	copia-like retrotransposon family
AT4G04547	Mutator-like transposase family
AT4G04545	Ulp1 protease family protein
AT4G04530	Ulp1 protease family protein (snoR29)
AT4G04525	expressed protein
AT4G04520	Mutator-like transposase family
AT4G04495	Mutator-like transposase family
AT4G04440	copia-like retrotransposon family
AT4G04430	CACTA-like transposase family (Ptta/En/Spm)
AT4G04426	copia-like retrotransposon family
AT4G04410	copia-like retrotransposon family
AT4G04407	Ta11 non-LTR retroelement protein -related
AT4G04405	non-LTR retrotransposon family (LINE)
AT4G04398	expressed protein
AT4G04396	expressed protein
AT4G04395	pseudogene
AT4G04393	Mutator-like transposase family
AT4G04392	Mutator-like transposase family
AT4G04390	Ulp1 protease family protein
AT4G04380	copia-like retrotransposon family
AT4G04316	hAT-like transposase family (hobo/Ac/Tam3)
AT4G04313	copia-like retrotransposon family
AT4G04310	pseudogene
AT4G04300	pseudogene
AT4G04296	non-LTR retrotransposon family (LINE)
AT4G04293	pseudogene
AT4G04290	copia-like retrotransposon family
AT4G04280	copia-like retrotransposon family
AT4G04276	gypsy-like retrotransposon family (Athila)
AT4G04273	expressed protein
AT4G04270	CACTA-like transposase family (Ptta/En/Spm)
AT4G04255	pseudogene
AT4G04245	copia-like retrotransposon family
AT4G04230	gypsy-like retrotransposon family
AT4G04175	pseudogene
AT4G04170	CACTA-like transposase family (Ptta/En/Spm)
AT4G04167	CACTA-like transposase family (En/Spm)
AT4G04165	pseudogene
AT4G04157	gypsy-like retrotransposon family
AT4G04155	expressed protein
AT4G04150	gypsy-like retrotransposon family (Athila)
AT4G04145	copia-like retrotransposon family
AT4G04140	Mutator-like transposase family
AT4G04130	Ulp1 protease family protein
AT4G04120	copia-like retrotransposon family
AT4G04105	copia-like retrotransposon family
AT4G04100	CACTA-like transposase family (Ptta/En/Spm)
AT4G04070	expressed protein
AT4G04050	gypsy-like retrotransposon family
AT4G04000	non-LTR retrotransposon family (LINE)
AT4G03981	Mutator-like transposase family
AT4G03980	Mutator-like transposase family
AT4G03978	pseudogene
AT4G03977	hypothetical protein
AT4G03976	pseudogene
AT4G03970	Ulp1 protease family protein
AT4G03923	pseudogene
AT4G03920	non-LTR retrotransposon family (LINE)
AT4G03916	hypothetical protein
AT4G03912	pseudogene
AT4G03911	pseudogene
AT4G03890	hypothetical protein
AT4G03885	gypsy-like retrotransposon family (Athila)
AT4G03880	pseudogene
AT4G03876	pseudogene
AT4G03873	Mutator-like transposase family
AT4G03870	Mutator-like transposase family
AT4G03865	pseudogene
AT4G03860	transposon protein -related
AT4G03850	gypsy-like retrotransposon family (Athila)
AT4G03840	gypsy-like retrotransposon family
AT4G03837	gypsy-like retrotransposon family (Athila)
AT4G03835	gypsy-like retrotransposon family
AT4G03826	gypsy-like retrotransposon family (Athila)
AT4G03825	pseudogene
AT4G03824	Mariner-like transposase family
AT4G03816	copia-like retrotransposon family
AT4G03813	non-LTR retrotransposon family (LINE)
AT4G03810	copia-like retrotransposon family
AT4G03800	gypsy-like retrotransposon family
AT4G03795	gypsy-like retrotransposon family (Athila)
AT4G03790	gypsy-like retrotransposon family (Athila)
AT4G03780	gypsy-like retrotransposon family (Athila)
AT4G03775	CACTA-like transposase family (En/Spm)
AT4G03770	gypsy-like retrotransposon family
AT4G03750	hypothetical protein
AT4G03745	CACTA-like transposase family (Ptta/En/Spm)
AT4G03732	pseudogene
AT4G03730	CACTA-like transposase family (En/Spm)
AT4G03726	pseudogene
AT4G03720	pseudogene
AT4G03710	CACTA-like transposase family (En/Spm)
AT4G03700	pseudogene
AT4G03690	expressed protein
AT4G03680	expressed protein
AT4G03670	expressed protein
AT4G03660	hypothetical protein
AT4G03650	gypsy-like retrotransposon family
AT4G03640	hypothetical protein
AT4G03530	copia-like retrotransposon family
AT4G03310	CACTA-like transposase family (Ptta/En/Spm)
AT4G03305	expressed protein
AT4G03300	Ulp1 protease family protein
AT4G02960	copia-like retrotransposon family
AT4G02490	non-LTR retrotransposon family (LINE)
AT4G02487	copia-like retrotransposon family
AT4G02317	copia-like retrotransposon family
AT4G01980	expressed protein
AT4G01975	pseudogene
AT4G01530	hypothetical protein
AT4G01525	member of Sadhu non-coding retrotransposon family
AT4G01515	non-LTR retrotransposon family (LINE)
AT4G01490	non-LTR retrotransposon family (LINE)
AT3G62725	non-LTR retrotransposon family (LINE)
AT3G62520	hAT-like transposase family (hobo/Ac/Tam3)
AT3G62490	expressed protein
AT3G62480	expressed protein
AT3G62475	gypsy-like retrotransposon family
AT3G62455	copia-like retrotransposon family
AT3G60965	copia-like retrotransposon family
AT3G60935	gypsy-like retrotransposon family
AT3G60930	expressed protein
AT3G60170	copia-like retrotransposon family
AT3G59860	Mutator-like transposase family
AT3G58865
AT3G57586	non-LTR retrotransposon family (LINE)
AT3G56277	copia-like retrotransposon family
AT3G55300	copia-like retrotransposon family
AT3G54823	gypsy-like retrotransposon family
AT3G52705	copia-like retrotransposon family
AT3G52527	copia-like retrotransposon family
AT3G52410	hypothetical protein
AT3G50755	copia-like retrotransposon family
AT3G50680	pseudogene
AT3G50625	copia-like retrotransposon family
AT3G49765	copia-like retrotransposon family
AT3G49280	hypothetical protein
AT3G48526	copia-like retrotransposon family
AT3G48523	copia-like retrotransposon family
AT3G48370	copia-like retrotransposon family
AT3G48235	pseudogene
AT3G47875	non-LTR retrotransposon family (LINE)
AT3G47240	expressed protein
AT3G47230	expressed protein
AT3G46487	CACTA-like transposase family (Ptta/En/Spm)
AT3G46387	copia-like retrotransposon family
AT3G46382	pseudogene
AT3G46375	copia-like retrotransposon family
AT3G46345	pseudogene
AT3G46183	copia-like retrotransposon family
AT3G45775	copia-like retrotransposon family
AT3G45755	hypothetical protein
AT3G45550	non-LTR retrotransposon family (LINE)
AT3G45520	copia-like retrotransposon family
AT3G45446	gypsy-like retrotransposon family
AT3G45370	expressed protein
AT3G45360	expressed protein
AT3G45350	hypothetical protein
AT3G45270	hAT-like transposase family (hobo/Ac/Tam3)
AT3G45256	pseudogene
AT3G45253	non-LTR retrotransposon family (LINE)
AT3G45250	gypsy-like retrotransposon family
AT3G45120	expressed protein
AT3G45095	copia-like retrotransposon family
AT3G44796	gypsy-like retrotransposon family
AT3G44793	hAT-like transposase family (hobo/Ac/Tam3)
AT3G44705	non-LTR retrotransposon family (LINE)
AT3G44650	non-LTR retrotransposon family (LINE)
AT3G44640	transposase IS4 family protein
AT3G44605	non-LTR retrotransposon family (LINE)
AT3G44470
AT3G44425	non-LTR retrotransposon family (LINE)
AT3G44420	pseudogene
AT3G44325	copia-like retrotransposon family
AT3G44270	copia-like retrotransposon family
AT3G44267	copia-like retrotransposon family
AT3G44264	copia-like retrotransposon family
AT3G44215	copia-like retrotransposon family
AT3G44205	Mutator-like transposase family
AT3G44175	pseudogene
AT3G44096	non-LTR retrotransposon family (LINE)
AT3G44093	gypsy-like retrotransposon family
AT3G44045	copia-like retrotransposon family
AT3G44042
AT3G44035	non-LTR retrotransposon family (LINE)
AT3G44000	Mutator-like transposase family
AT3G43955	copia-like retrotransposon family
AT3G43867	copia-like retrotransposon family
AT3G43863	expressed protein
AT3G43862	Athila retroelement ORF2 -related
AT3G43835	non-LTR retrotransposon family (LINE)
AT3G43830	gypsy-like retrotransposon family
AT3G43828	CACTA-like transposase family (En/Spm)
AT3G43825	copia-like retrotransposon family
AT3G43770	expressed protein
AT3G43760	expressed protein
AT3G43730	pseudogene
AT3G43726	pseudogene
AT3G43723	copia-like retrotransposon family
AT3G43715	pseudogene
AT3G43690	copia-like retrotransposon family protein
AT3G43688	copia-like retrotransposon family
AT3G43686	hAT-like transposase family (hobo/Ac/Tam3)
AT3G43684	expressed protein
AT3G43681	gypsy-like retrotransposon family
AT3G43680	hypothetical protein
AT3G43675	gypsy-like retrotransposon family
AT3G43657	CACTA-like transposase family (En/Spm)
AT3G43654	gypsy-like retrotransposon family
AT3G43652	CACTA-like transposase family (En/Spm)
AT3G43650	CACTA-like transposase family (Ptta/En/Spm)
AT3G43640	copia-like retrotransposon family
AT3G43635	copia-like retrotransposon family
AT3G43625	non-LTR retrotransposon family (LINE)
AT3G43622	non-LTR retrotransposon family (LINE)
AT3G43620	retrotransposon family
AT3G43586	pseudogene
AT3G43575	non-LTR retrotransposon family (LINE)
AT3G43573	non-LTR retrotransposon family (LINE)
AT3G43571	CACTA-like transposase family (Ptta/En/Spm)
AT3G43566	gypsy-like retrotransposon family (Athila)
AT3G43563	pseudogene
AT3G43546	non-LTR retrotransposon family (LINE)
AT3G43530	hypothetical protein
AT3G43528	expressed protein
AT3G43526	Mutator-like transposase family
AT3G43524	pseudogene
AT3G43523	hAT-like transposase family (hobo/Ac/Tam3)
AT3G43522	pseudogene
AT3G43521	pseudogene
AT3G43510	copia-like retrotransposon family
AT3G43485	copia-like retrotransposon family
AT3G43460	hypothetical protein
AT3G43450	expressed protein
AT3G43447	Mutator-like transposase family
AT3G43444	copia-like retrotransposon family
AT3G43442	Mutator-like transposase family
AT3G43436	non-LTR retrotransposon family (LINE)
AT3G43433	putative Ta11-related non-LTR retroelement protein
AT3G43425	non-LTR retrotransposon family (LINE)
AT3G43359	pseudogene
AT3G43358	copia-like retrotransposon family
AT3G43357	non-LTR retrotransposon family (LINE)
AT3G43356	gypsy-like retrotransposon family (Athila)
AT3G43355	pseudogene
AT3G43352	copia-like retrotransposon family
AT3G43350	helicase-related
AT3G43330	hypothetical protein
AT3G43320	expressed protein
AT3G43315	non-LTR retrotransposon family (LINE)
AT3G43307	gypsy-like retrotransposon family
AT3G43303	pseudogene
AT3G43302	gypsy-like retrotransposon family
AT3G43205	copia-like retrotransposon family
AT3G43175	non-LTR retrotransposon family (LINE)
AT3G43158	pseudogene
AT3G43157	pseudogene
AT3G43156	gypsy-like retrotransposon family (Athila)
AT3G43154	pseudogene
AT3G43152	gypsy-like retrotransposon family (Athila)
AT3G43151	gypsy-like retrotransposon family
AT3G43147	pseudogene
AT3G43146	Mutator-like transposase family
AT3G43144	gypsy-like retrotransposon family (Athila)
AT3G43142	gypsy-like retrotransposon family (Athila)
AT3G43141	gypsy-like retrotransposon family (Athila)
AT3G43140	hypothetical protein
AT3G43130	pseudogene
AT3G43128	CACTA-like transposase family (Ptta/En/Spm)
AT3G43126	CACTA-like transposase family (En/Spm)
AT3G43123	pseudogene
AT3G43100	hypothetical protein
AT3G43095	pseudogene
AT3G43090	gypsy-like retrotransposon family
AT3G43080	Mutator-like transposase family
AT3G43070	pseudogene
AT3G43060	pseudogene
AT3G43050	Mutator-like transposase family
AT3G43040	pseudogene
AT3G43025	pseudogene
AT3G43020	pseudogene
AT3G43005	Mutator-like transposase family
AT3G43000	pseudogene
AT3G42996	gypsy-like retrotransposon family
AT3G42993	gypsy-like retrotransposon family
AT3G42980	hypothetical protein
AT3G42945	Mutator-like transposase family
AT3G42935	gypsy-like retrotransposon family
AT3G42930	CACTA-like transposase family (Ptta/En/Spm)
AT3G42927	gypsy-like retrotransposon family
AT3G42924	copia-like retrotransposon family
AT3G42922	pseudogene
AT3G42920	expressed protein
AT3G42916	transposon protein -related
AT3G42913	gypsy-like retrotransposon family (Athila)
AT3G42910	expressed protein
AT3G42900	Mutator-like transposase family
AT3G42890	non-LTR retrotransposon family (LINE)
AT3G42886	copia-like retrotransposon family
AT3G42875	pseudogene
AT3G42837	copia-like retrotransposon family
AT3G42836	gypsy-like retrotransposon family
AT3G42835	non-LTR retroelement reverse transcriptase -related
AT3G42820	expressed protein
AT3G42810	hypothetical protein
AT3G42806	Mutator-like transposase family
AT3G42803	pseudogene
AT3G42798	pseudogene
AT3G42796	copia-like retrotransposon family
AT3G42794	Mutator-like transposase family
AT3G42792	Mutator-related transposase
AT3G42791	copia-like retrotransposon family
AT3G42783	gypsy-like retrotransposon family
AT3G42766	copia-like retrotransposon family
AT3G42763	Mutator-like transposase family
AT3G42760	expressed protein
AT3G42750	hypothetical protein
AT3G42740	expressed protein
AT3G42730	Ulp1 protease family protein
AT3G42727	pseudogene
AT3G42726	gypsy-like retrotransposon family
AT3G42720	CACTA-like transposase family (Ptta/En/Spm)
AT3G42719	pseudogene
AT3G42718	pseudogene
AT3G42717	gypsy-like retrotransposon family (Athila)
AT3G42716	Athila retroelement ORF2 -related
AT3G42715	gypsy-like retrotransposon family (Athila)
AT3G42714	pseudogene
AT3G42713	pseudogene
AT3G42712	Mutator-like transposase family
AT3G42711	Mutator-like transposase family
AT3G42710	pseudogene
AT3G42700	hypothetical protein
AT3G42690	Ulp1 protease family protein
AT3G42680	expressed protein
AT3G42658
AT3G42656	pseudogene
AT3G42653	CACTA-like transposase family (En/Spm)
AT3G42650	CACTA-like transposase family (Ptta/En/Spm)
AT3G42645	gypsy-like retrotransposon family
AT3G42626	Mutator-like transposase family
AT3G42624	transposon protein -related
AT3G42622	gypsy-like retrotransposon family
AT3G42621	gypsy-like retrotransposon family (Athila)
AT3G42620	expressed protein
AT3G42610	hypothetical protein
AT3G42600	hypothetical protein
AT3G42590	hypothetical protein
AT3G42580	Ulp1 protease family protein
AT3G42553	copia-like retrotransposon family
AT3G42545	non-LTR retrotransposon family (LINE)
AT3G42540	expressed protein
AT3G42535	Mutator-like transposase family
AT3G42530	Ulp1 protease family
AT3G42520	hypothetical protein
AT3G42510	expressed protein
AT3G42500	expressed protein
AT3G42490	expressed protein
AT3G42480
AT3G42478	Mutator-like transposase family
AT3G42476	copia-like retrotransposon family
AT3G42474	copia-like retrotransposon family
AT3G42472	copia-like retrotransposon family
AT3G42471	copia-like retrotransposon family
AT3G42470	CACTA-like transposase family (Tnp1/En/Spm)
AT3G42460	expressed protein
AT3G42450	zinc knuckle (CCHC-type) family protein
AT3G42445	Athila retroelement ORF2 -related
AT3G42440	hypothetical protein
AT3G42438	Mutator-like transposase family
AT3G42434	gypsy-like retrotransposon family (Athila)
AT3G42433	copia-like retrotransposon family
AT3G42432	gypsy-like retrotransposon family (Athila)
AT3G42431	gypsy-like retrotransposon family (Athila)
AT3G42430	expressed protein
AT3G42420	pseudogene
AT3G42410	replication protein-related
AT3G42400	hypothetical protein
AT3G42386	gypsy-like retrotransposon family
AT3G42383	gypsy-like retrotransposon family
AT3G42360	pseudogene
AT3G42356	gypsy-like retrotransposon family (Athila)
AT3G42353	pseudogene
AT3G42350	hypothetical protein
AT3G42340	hypothetical protein
AT3G42330	hypothetical protein
AT3G42320	expressed protein
AT3G42316	CACTA-like transposase family (En/Spm)
AT3G42313	gypsy-like retrotransposon family
AT3G42305	CACTA-like transposase family (En/Spm)
AT3G42300	expressed protein
AT3G42290	retrotransposon family
AT3G42280	CACTA-like transposase family (Ptta/En/Spm)
AT3G42270	gypsy-like retrotransposon family (Athila)
AT3G42260	gypsy-like retrotransposon family (Athila)
AT3G42258	gypsy-like retrotransposon family (Athila)
AT3G42257	gypsy-like retrotransposon family (Athila)
AT3G42256	gypsy-like retrotransposon family (Athila)
AT3G42255	pseudogene
AT3G42254	expressed protein
AT3G42253	Athila retroelement ORF2 -related
AT3G42252	gypsy-like retrotransposon family (Athila)
AT3G42251	pseudogene
AT3G42250	hypothetical protein
AT3G42245	copia-like retrotransposon family
AT3G42240	expressed protein
AT3G42236	gypsy-like retrotransposon family (Athila)
AT3G42233	copia-like retrotransposon family
AT3G42230	CACTA-like transposase family (Tnp1/En/Spm)
AT3G42220	CACTA-like transposase family (Tnp2/En/Spm)
AT3G42206	pseudogene
AT3G42203	Mutator-like transposase family
AT3G42200	hypothetical protein
AT3G42190	expressed protein
AT3G42186	copia-like retrotransposon family
AT3G42182	copia-like retrotransposon family
AT3G42181
AT3G42179	expressed protein
AT3G42178	gypsy-like retrotransposon family (Athila)
AT3G42174	copia-like retrotransposon family
AT3G42120	expressed protein
AT3G42115	non-LTR retrotransposon family (LINE)
AT3G42110	expressed protein
AT3G42100	AT hook motif-containing protein-related
AT3G42090	hypothetical protein
AT3G42086	CACTA-like transposase family (En/Spm)
AT3G42083	gypsy-like retrotransposon family (Athila)
AT3G42080	hypothetical protein
AT3G42070	expressed protein
AT3G42065	gypsy-like retrotransposon family
AT3G42057	gypsy-like retrotransposon family
AT3G42054	gypsy-like retrotransposon family
AT3G42052	gypsy-like retrotransposon family
AT3G41345	CACTA-like transposase family (Ptta/En/Spm)
AT3G40640	pseudogene
AT3G39935	gypsy-like retrotransposon family (Athila)
AT3G39230	gypsy-like retrotransposon family
AT3G38525	pseudogene
AT3G37820	gypsy-like retrotransposon family (Athila)
AT3G33595	pseudogene
AT3G33585	pseudogene
AT3G33575	pseudogene
AT3G33572	hypothetical protein
AT3G33570	Mutator-like transposase family
AT3G33565	non-LTR retrotransposon family (LINE)
AT3G33555	pseudogene
AT3G33545	pseudogene
AT3G33537	gypsy-like retrotransposon family (Athila)
AT3G33235	pseudogene
AT3G33230	expressed protein
AT3G33215	pseudogene
AT3G33201	gypsy-like retrotransposon family
AT3G33193	gypsy-like retrotransposon family
AT3G33189	pseudogene
AT3G33185	CACTA-like transposase family (Tnp2/En/Spm)
AT3G33181	gypsy-like retrotransposon family (Athila)
AT3G33178	gypsy-like retrotransposon family
AT3G33175	pseudogene
AT3G33172	gypsy-like retrotransposon family (Athila)
AT3G33169	CACTA-like transposase family (Tnp2/En/Spm)
AT3G33166	CACTA-like transposase family (Ptta/En/Spm)
AT3G33163	pseudogene
AT3G33160	Mutator-like transposase family
AT3G33157	pseudogene
AT3G33154	gypsy-like retrotransposon family
AT3G33151	CACTA-like transposase family (Tnp1/En/Spm)
AT3G33148	CACTA-like transposase family (Tnp2/En/Spm)
AT3G33145	CACTA-like transposase family (Tnp2/En/Spm)
AT3G33142	gypsy-like retrotransposon family (Athila)
AT3G33139	gypsy-like retrotransposon family (Athila)
AT3G33136	gypsy-like retrotransposon family (Athila)
AT3G33133	gypsy-like retrotransposon family (Athila)
AT3G33131	hypothetical protein
AT3G33130	gypsy-like retrotransposon family
AT3G33127	pseudogene
AT3G33124	gypsy-like retrotransposon family (Athila)
AT3G33121	gypsy-like retrotransposon family
AT3G33118	pseudogene
AT3G33115	gypsy-like retrotransposon family
AT3G33112	gypsy-like retrotransposon family
AT3G33109	pseudogene
AT3G33106	gypsy-like retrotransposon family (Athila)
AT3G33100	gypsy-like retrotransposon family (Athila)
AT3G33097	gypsy-like retrotransposon family (Athila)
AT3G33094	pseudogene
AT3G33091	pseudogene
AT3G33085	pseudogene
AT3G33083	gypsy-like retrotransposon family
AT3G33082	pseudogene
AT3G33081	pseudogene
AT3G33080	expressed protein
AT3G33079	gypsy-like retrotransposon family (Athila)
AT3G33077	gypsy-like retrotransposon family (Athila)
AT3G33075	pseudogene
AT3G33074	pseudogene
AT3G33073	expressed protein
AT3G33072	pseudogene
AT3G33071	gypsy-like retrotransposon family (Athila)
AT3G33070	copia-like retrotransposon family
AT3G33069	gypsy-like retrotransposon family (Athila)
AT3G33067	Athila retroelement ORF2 -related
AT3G33066	gypsy-like retrotransposon family (Athila)
AT3G33065	pseudogene
AT3G33064	hypothetical protein
AT3G33058	gypsy-like retrotransposon family (Athila)
AT3G33055	gypsy-like retrotransposon family (Athila)
AT3G33045	CACTA-like transposase family (Tnp2/En/Spm)
AT3G33035	CACTA-like transposase family (Tnp1/En/Spm)
AT3G33030	copia-like retrotransposon family
AT3G33011	copia-like retrotransposon family
AT3G33010	pseudogene
AT3G33009	pseudogene
AT3G33008	pseudogene
AT3G33006	gypsy-like retrotransposon family (Athila)
AT3G33005	Mutator-like transposase family
AT3G32968	Mutator-like transposase family
AT3G32966	pseudogene
AT3G32964	CACTA-like transposase family (Tnp1/En/Spm)
AT3G32962	CACTA-like transposase family (Tnp2/En/Spm)
AT3G32925	non-LTR retrotransposon family (LINE)
AT3G32917	gypsy-like retrotransposon family
AT3G32914	non-LTR retrotransposon family (LINE)
AT3G32912	Mutator-like transposase family
AT3G32910	expressed protein
AT3G32903	hypothetical protein
AT3G32902	expressed protein
AT3G32901	Mutator-like transposase family
AT3G32900	Ulp1 protease family protein
AT3G32899	gypsy-like retrotransposon family
AT3G32898	gypsy-like retrotransposon family (Athila)
AT3G32897	pseudogene
AT3G32895	gypsy-like retrotransposon family
AT3G32894	gypsy-like retrotransposon family (Athila)
AT3G32893	pseudogene
AT3G32890	gypsy-like retrotransposon family (Athila)
AT3G32880	gypsy-like retrotransposon family (Athila)
AT3G32677	CACTA-like transposase family (Ptta/En/Spm)
AT3G32475	pseudogene
AT3G32465	non-LTR retrotransposon family (LINE)
AT3G32455	Mutator-like transposase family
AT3G32435	pseudogene
AT3G32425	Mutator-like transposase family
AT3G32415	copia-like retrotransposon family
AT3G32405	copia-like retrotransposon family
AT3G32391	pseudogene
AT3G32389	pseudogene
AT3G32385	gypsy-like retrotransposon family
AT3G32383	gypsy-like retrotransposon family
AT3G32373	pseudogene
AT3G32360	non-LTR retrotransposon family (LINE)
AT3G32340	copia-like retrotransposon family
AT3G32320	pseudogene
AT3G32305	copia-like retrotransposon family
AT3G32300	pseudogene
AT3G32295	gypsy-like retrotransposon family
AT3G32290	gypsy-like retrotransposon family
AT3G32275	pseudogene
AT3G32270	expressed protein
AT3G32250	gypsy-like retrotransposon family (Athila)
AT3G32240	CACTA-like transposase family (Ptta/En/Spm)
AT3G32230	CACTA-like transposase family (En/Spm)
AT3G32226	CACTA-like transposase family (Tnp2/En/Spm)
AT3G32223	gypsy-like retrotransposon family
AT3G32220	gypsy-like retrotransposon family (Athila)
AT3G32210	gypsy-like retrotransposon family (Athila)
AT3G32205	non-LTR retrotransposon family (LINE)
AT3G32195	gypsy-like retrotransposon family
AT3G32176	gypsy-like retrotransposon family
AT3G32172	gypsy-like retrotransposon family
AT3G32168	gypsy-like retrotransposon family
AT3G32164	gypsy-like retrotransposon family
AT3G32140	hypothetical protein
AT3G32135	Mutator-like transposase family
AT3G32118	pseudogene
AT3G32116	gypsy-like retrotransposon family (Athila)
AT3G32115	non-LTR retrotransposon family (LINE)
AT3G32112	copia-like retrotransposon family
AT3G32110	non-LTR retrotransposon family (LINE)
AT3G32095	pseudogene
AT3G32093	pseudogene
AT3G32092	gypsy-like retrotransposon family
AT3G32091	gypsy-like retrotransposon family
AT3G32080	expressed protein
AT3G32060	Mutator-like transposase family
AT3G32043	non-LTR retrotransposon family (LINE)
AT3G32035	non-LTR retrotransposon family (LINE)
AT3G32033	gypsy-like retrotransposon family (Athila)
AT3G32032	gypsy-like retrotransposon family
AT3G32031	gypsy-like retrotransposon family (Athila)
AT3G32029	gypsy-like retrotransposon family (Athila)
AT3G32028	pseudogene
AT3G32027	pseudogene
AT3G32026	pseudogene
AT3G32024	pseudogene
AT3G32023	CACTA-like transposase family (Ptta/En/Spm)
AT3G32022	pseudogene
AT3G32021	CACTA-like transposase family (En/Spm)
AT3G32010	gypsy-like retrotransposon family (Athila)
AT3G31996	pseudogene
AT3G31993	CACTA-like transposase family (Ptta/En/Spm)
AT3G31990	expressed protein
AT3G31980	expressed protein
AT3G31970	gypsy-like retrotransposon family
AT3G31955	expressed protein
AT3G31945	gypsy-like retrotransposon family
AT3G31940	hypothetical protein
AT3G31935	gypsy-like retrotransposon family
AT3G31930	expressed protein
AT3G31920	CACTA-like transposase family (Tnp2/En/Spm)
AT3G31915	expressed protein
AT3G31909	Mutator-like transposase family
AT3G31905	pseudogene
AT3G31904	pseudogene
AT3G31810	pseudogene
AT3G31720	non-LTR retrotransposon family (LINE)
AT3G31630	gypsy-like retrotransposon family
AT3G31540	expressed protein
AT3G31530	gypsy-like retrotransposon family
AT3G31500	gypsy-like retrotransposon family (Athila)
AT3G31490	gypsy-like retrotransposon family
AT3G31475	pseudogene
AT3G31470	non-LTR retrotransposon family (LINE)
AT3G31460	retroelement pol polyprotein -related
AT3G31450	Mutator-like transposase family
AT3G31442
AT3G31440	pseudogene
AT3G31422	hAT-like transposase family (hobo/Ac/Tam3)
AT3G31420	non-LTR retrotransposon family (LINE)
AT3G31410	expressed protein
AT3G31406	hypothetical protein
AT3G31403	Mutator-like transposase family
AT3G31395	non-LTR retrotransposon family (LINE)
AT3G31390	gypsy-like retrotransposon family (Athila)
AT3G31380	copia-like retrotransposon family
AT3G31377	pseudogene
AT3G31375	gypsy-like retrotransposon family
AT3G31374	gypsy-like retrotransposon family (Athila)
AT3G31373	pseudogene
AT3G31370	expressed protein
AT3G31367	gypsy-like retrotransposon family
AT3G31365	pseudogene
AT3G31360	gypsy-like retrotransposon family (Athila)
AT3G31359	gypsy-like retrotransposon family (Athila)
AT3G31358	gypsy-like retrotransposon family (Athila)
AT3G31357	pseudogene
AT3G31356	gypsy-like retrotransposon family (Athila)
AT3G31355	pseudogene
AT3G31340	gypsy-like retrotransposon family (Athila)
AT3G31330	expressed protein
AT3G31320	hypothetical protein
AT3G31317	non-LTR retrotransposon family (LINE)
AT3G31314	CACTA-like transposase family (Ptta/En/Spm)
AT3G31312	gypsy-like retrotransposon family
AT3G31310	hypothetical protein
AT3G31300	hypothetical protein
AT3G31023	copia-like retrotransposon family
AT3G30859	Mutator-like transposase family
AT3G30852	pseudogene
AT3G30848	hypothetical protein
AT3G30844	copia-like retrotransposon family
AT3G30843	expressed protein
AT3G30839	copia-like retrotransposon family
AT3G30838	gypsy-like retrotransposon family
AT3G30837	CACTA-like transposase family (Tnp2/En/Spm)
AT3G30836	CACTA-like transposase family (Tnp1/En/Spm)
AT3G30834	copia-like retrotransposon family
AT3G30833	gypsy-like retrotransposon family
AT3G30832	copia-like retrotransposon family
AT3G30831	copia-like retrotransposon family
AT3G30830	copia-like retrotransposon family
AT3G30827	pseudogene
AT3G30825	gypsy-like retrotransposon family (Athila)
AT3G30821	gypsy-like retrotransposon family (Athila)
AT3G30819	gypsy-like retrotransposon family (Athila)
AT3G30818	copia-like retrotransposon family
AT3G30815	copia-like retrotransposon family
AT3G30814	gypsy-like retrotransposon family
AT3G30811	gypsy-like retrotransposon family
AT3G30810	expressed protein
AT3G30803	CACTA-like transposase family (Tnp2/En/Spm)
AT3G30802	gypsy-like retrotransposon family
AT3G30800	gypsy-like retrotransposon family
AT3G30790	CACTA-like transposase family (En/Spm)
AT3G30780	CACTA-like transposase family (Ptta/En/Spm)
AT3G30766	pseudogene
AT3G30764	gypsy-like retrotransposon family (Athila)
AT3G30763	pseudogene
AT3G30760	hypothetical protein
AT3G30755	expressed protein
AT3G30751	expressed protein
AT3G30750	expressed protein
AT3G30749	gypsy-like retrotransposon family (Athila)
AT3G30748	Mutator-like transposase family
AT3G30747	copia-like retrotransposon family
AT3G30746	CACTA-like transposase family (Ptta/En/Spm)
AT3G30745	non-LTR retrotransposon family (LINE)
AT3G30744	CACTA-like transposase family (Ptta/En/Spm)
AT3G30743	CACTA-like transposase family (Tnp2/En/Spm)
AT3G30742	pseudogene
AT3G30737	pseudogene
AT3G30727	non-LTR retrotransposon family (LINE)
AT3G30724	pseudogene
AT3G30722	CACTA-like transposase family (Tnp1/En/Spm)
AT3G30721	CACTA-like transposase family (Tnp2/En/Spm)
AT3G30719	CACTA-like transposase family (En/Spm)
AT3G30718	gypsy-like retrotransposon family
AT3G30717	gypsy-like retrotransposon family (Athila)
AT3G30716	gypsy-like retrotransposon family (Athila)
AT3G30713	gypsy-like retrotransposon family (Athila)
AT3G30712	pseudogene
AT3G30711	gypsy-like retrotransposon family
AT3G30710	expressed protein
AT3G30709	gypsy-like retrotransposon family (Athila)
AT3G30708	gypsy-like retrotransposon family
AT3G30703	gypsy-like retrotransposon family
AT3G30695	gypsy-like retrotransposon family (Athila)
AT3G30685	pseudogene
AT3G30660	hypothetical protein
AT3G30655	gypsy-like retrotransposon family (Athila)
AT3G30650	expressed protein
AT3G30645	hypothetical protein
AT3G30640	Ulp1 protease family protein
AT3G30630	gypsy-like retrotransposon family (Athila)
AT3G30620	gypsy-like retrotransposon family (Athila)
AT3G30610	hypothetical protein
AT3G30600	hypothetical protein
AT3G30590	hypothetical protein
AT3G30587	pseudogene
AT3G30585	Mutator-like transposase family
AT3G30582	copia-like retrotransposon family
AT3G30570	non-LTR retrotransposon family (LINE)
AT3G30560	hypothetical protein
AT3G30550	hypothetical protein
AT3G30505	Mutator-like transposase family
AT3G30500	hypothetical protein
AT3G30490	expressed protein
AT3G30480	hypothetical protein
AT3G30470	expressed protein
AT3G30465	pseudogene
AT3G30436	gypsy-like retrotransposon family
AT3G30433	gypsy-like retrotransposon family (Athila)
AT3G30420	hypothetical protein
AT3G30418	gypsy-like retrotransposon family (Athila)
AT3G30416	pseudogene
AT3G30413	gypsy-like retrotransposon family
AT3G30411	copia-like retrotransposon family
AT3G30410	copia-like retrotransposon family
AT3G30405	gypsy-like retrotransposon family
AT3G30400	gypsy-like retrotransposon family (Athila)
AT3G30393	CACTA-like transposase family (Tnp2/En/Spm)
AT3G30360	hypothetical protein
AT3G30335	CACTA-like transposase family (En/Spm)
AT3G30330	CACTA-like transposase family (Ptta/En/Spm)
AT3G30310	hypothetical protein
AT3G30250	expressed protein
AT3G30240	hypothetical protein
AT3G30219	gypsy-like retrotransposon family
AT3G30218	CACTA-like transposase family (Ptta/En/Spm)
AT3G30216	pseudogene
AT3G30213	gypsy-like retrotransposon family (Athila)
AT3G30212	copia-like retrotransposon family
AT3G30211	gypsy-like retrotransposon family
AT3G30190	hypothetical protein
AT3G30183	pseudogene
AT3G30170	Mutator-like transposase family
AT3G30150	expressed protein
AT3G30145	pseudogene
AT3G29820	pseudogene
AT3G29798	pseudogene
AT3G29792	copia-like retrotransposon family
AT3G29787	CACTA-like transposase family (Ptta/En/Spm)
AT3G29786	hypothetical protein
AT3G29784	CACTA-like transposase family (En/Spm)
AT3G29783	copia-like retrotransposon family
AT3G29782	copia-like retrotransposon family
AT3G29781	CACTA-like transposase family (En/Spm)
AT3G29779	pseudogene
AT3G29778	non-LTR retrotransposon family (LINE)
AT3G29776	copia-like retrotransposon family
AT3G29775	copia-like retrotransposon family
AT3G29774	non-LTR retrotransposon family (LINE)
AT3G29772	pseudogene
AT3G29771
AT3G29769	gypsy-like retrotransposon family
AT3G29768	copia-like retrotransposon family
AT3G29767	pseudogene
AT3G29755	gypsy-like retrotransposon family
AT3G29739	CACTA-like transposase family (Tnp1/En/Spm)
AT3G29738	pseudogene
AT3G29736	CACTA-like transposase family (Tnp2/En/Spm)
AT3G29734	CACTA-like transposase family (Tnp2/En/Spm)
AT3G29727	non-LTR retrotransposon family (LINE)
AT3G29710	expressed protein
AT3G29660	hypothetical protein
AT3G29650	CACTA-like transposase family (Tnp1/En/Spm)
AT3G29648	CACTA-like transposase family (Tnp2/En/Spm)
AT3G29647	pseudogene
[truncated: 1,323 more rows]
